# Supplementary material for: Land use change and forest management effects on soil carbon stocks in the Northeast U.S
Source: Carbon Balance Manag. 2024 Feb 6;19:5. doi: 10.1186/s13021-024-00251-7 (PMC10845599; doi:10.1186/s13021-024-00251-7)
Supplement: Supplementary file 2 — Additional file 2. compiled meta-analysis dataset used to test for land use change and harvest effects on soil carbon stocks. [file 13021_2024_251_MOESM2_ESM.xls]

## Sheet: worksheet_key
Worksheet Name	Contents/description
worksheet_key	This worksheet provides an index of the worksheets contained in this, the meta-analysis database supporting the following analysis: Nave LE, DeLyser KD, Domke GM, Holub SM, Janowiak MK, Keller AB, Peters MP, Solarik KA, Walters BF, Swanston CW. Land use change and forest management effects on soil carbon stocks in the Northeast U.S. Carbon Balance and Management, in review. Contact: Lucas Nave, R…
study_index	Lists each study accepted into the meta-analysis database. Each study is assigned an accession number (YEAR.##) that corresponds to an EndNote database containing pdfs of these papers (available on request). Shorthand information about the sites and data contained in each study, how response ratios were calculated, and other information is included in this sheet. Such information may be difficult…
variable_names	An index of all of the variables (column headers) in the compiled_data and analysis_data worksheets. Includes variable names, whether they are included in the analysis_data worksheet (vs. only present in the compiled_data worksheet), descriptions/definitions of the variables, formats or measurement units, examples, and indicates whether each variable has a constrained range of values or controlle…
compiled_data	The original dataset, containing raw information as obtained directly from each published study. Includes variables that were not subsequently analyzed, e.g., due to limited information or lack of relevance to experimental questions. The contents of this worksheet should be generally interpretable in the context of the variable_names and the associated publications that provided the data containe…
analysis_data	The synthesized dataset, analyzed using MetaWin. Includes only variables of interest to the analysis presented in the paper. This dataset includes values for response variables that have been computed and/or gapfilled (e.g., for Db or C stocks), as well as categorical variables (i.e., potential predictor variables) that were recoded from their original values. For example, a paper may have descri…

## Sheet: study_index
Accession #	Ref	Sampling	Scale of resolution	Sites/Depths	Condition1	Condition2	Condition3	Condition4	Condition5	Condition6	Condition7	Condition8	Design Notes	Add'l Data Notes
1997.1	Smith	chrono	E	chrono of slag heaps										CTRL= youngest chrono; has biomass
2000.9	Yanai	chrono	L	13 sites (2 control), Oi, Oe, Oa, A (or O, A for some)									control values are from stands at lower elevation	calculated average of 2 old stands as control, per depth
2003.1	Hooker	chrono	L	chrono of past cult, O, 0-20, 20-70										CTRL= youngest chrono; has biomass, deforest CTRL=oldest chrono
2010.1	Stolt	TRT:CTRL	S	6 sites; O, A, B, C										calculated reforstation and deforestation as reverse of each other
2011.1	Hoover	TRT:CTRL	E	Kane & Heiberg EFs, O, 0-5, 5-20										calculated 5-20 cm as the difference btwn 0-20 and 0-5.
2011.2	Bustos	TRT:CTRL	E	1 site, 0-5 cm, 4 machine types									controls are from harvested stands in places not disturbed by tracks	Db averaged; track vs. trail is available
2011.3	Clark	chrono	S	chronos of cult and past, also forests, O; 0-10, 10-20, 20-55									control values are active ag on better soils	reforest CTRL= youngest chrono, deforest CTRL = oldest chrono
2012.1	Norris	chrono	E	chrono of oldfield succession									control is post-ag meadow	CTRL= youngest chrono; has biomass
2013.1	Richardson	TRT:CTRL	E	CT/MA/RI paired landuses, org-100
2013.2	Pacaldo	chrono	E	willow chronosequence, 0-15, 15-30, 30-45
2013.3	Rao	TRT:CTRL	S	paired sites forest vs. dev, 0-10 cm										also has biomass
2014.1	Warren	chrono	L	Yale-Myers Forest; 9 stands, shelterwood chrono O
2015.1	Petrenko	chrono	E	AEC, BEF, HF, SCG, SPEC; 0-10, 10-20, 20-30, 30-45, 45-60, profiles									Use as metadata for 5-sites	sum to calc whole profile and mineral profile
2015.2	Piche	chrono	L	3 stand ages , 0-7.5 of Ap
2016.1	Puhlick O	TRT:CTRL	E	PEF, 3 treatments, O									compares O horizons from long-term group/single selection, shelterwood, or clearcut systems to unmanaged reference	also has FWD, DWD, water table, %C, C/N
2016.2	Puhlick MS	TRT:CTRL	E	PEF, 3 treatments, 0-10, 10-20, 20-43, 43-100 below B									compares minsoils from long-term group/single selection, shelterwood, or clearcut systems to unmanaged reference	also has FWD, DWD, water table, %C, C/N
2016.3	Liu	TRT:CTRL	E	plowed vs. forest 0-5, 5-15, 15-25									Not a direct timeseries comparison of forest to cultivation	Deforestation
2016.4	Wang	TRT:CTRL	E	plantation vs. pasture; pasture vs. plantation, 3 depths									Not a direct timeseries comparison of forest to pasture	Reforestation, deforestation
2017.1	Orefice	pre:post	E	NY Farm 0-10	Control	thin							compares 50yr old poletimber on old agland to a heavily thinned version of the same, also 2 forest->pasture treatments	has basal area, plant diversity
2017.2	Richardson	chrono	E	AEC, BEF, HF; O	Control	clearcut							compares chrono of 1-3 dcades old stands to mature 2nd growth. Took O horizon data direct from the paper and SI. Use also as metadata for the minsoil data, with 2015.1	has pH, has major ions
2018.1	Ignace	TRT:CTRL	E	MacLeish; O	Control	group selection							compares patch cuts to adjacent mature forest	has basal area, leaf litterfall, microclimate, Db and thickness from Zukswert
2018.2	Paolucci	TRT:CTRL	L	3 RI sites; O, 0-50	Control	group selection							compares selection cuts to unharvested controls 60-110 year old	has floristics, litterfall, catenas
2019.1	Delgado	TRT:CTRL	E	PEF; 2 clearcut treatments, O	CC	CC+burn	CC+WTH						compares CC+stem only to CC+burn and CC+WTH	has AG C pools
2019.2	Hamburg	chrono	E	HBEF WS5; 3,8,15yr; O, 0-10, 10-20, 20-53	Control	WTH							compares chrono results, or could compare to oldest (15yr) resampling	has other C pools
2019.3	Fuss	chrono	L	MY, CR, W4, RL, W6, WD, upper 10 cm of B horizon										calculated upper 10 cm of B as weighted average of 0-3 and 3-10; has fractions, N, isotopes
2019.4	Peach	TRT:CTRL	S	CT R. Valley; 0-10, 10-20, 20-40, 40-60, profile										has Db and %C independently too
2020.1	Puhlick ME Db	TRT:CTRL	E	2 sites; 0-5, 5-10, & 0-5 and 5-10 of B horizon									control values are from harvested 50-70 yr old stands in places not disturbed by operations	has slash biomass; Db is averaged per trail (not track vs. center)
2020.2	Barnett	TRT:CTRL	E	cult vs. oldfield and forest vs. cult, 0-10									Oldfield may not be fully forested	Reforestation, deforestation
2020.3	Trammell	TRT:CTRL	S	paired sites forest vs. dev, 0-10 cm and 10-30 cm
2021.1	Carpenter	chrono	L	Yale-Myers Forest; 34 stands, 0-10	Control	shelterwood							calculated 34 response ratios on a per site basis across chronosequence from appendix data, paper reports results only in aggregate	has pH, has major ions, can compare to Warren 2014 for SOC stocks
2021.2	Yavitt	TRT:CTRL	E	1 site, 0-10 cm									farmed soil is better soil	could also calc wetland restoration
2022.1	Smith	TRT:CTRL	E	Weymouth; 5 treatments, O, 0-10, 10-25, 25-50, profile	Control	CC+lop	CC+chip	CC+WTH	CC+WTH+PCthin	CC+WTH+PCthin+fert			can compare various CC to control or WTH to WTH+thin and WTH+thin+fert	has other C pools. also provides summed O1+O2 C stocks. Has pH, has major ions
2022.2	Richmond	TRT:CTRL	E	2 sites; open fields; 0-5, 5-10									wasn't a harvest study; machine passes were made in open fields	Db is averaged per trail (not separate for track vs. center)
2023.1	Ross	pre:post	E	4 sites, O horizons										also has biomass
2023.2	Puhlick	pre:post	E	2 sites * 2 treatments; O, 0-5 and 5-30 of B

## Sheet: variable_names
Variable	In analysis_data?	Description	Format or Units	Examples	Constrained Values or Vocab?	Constrained Value Ranges or Vocabulary Options
Type	Y	Highest-level categorization of the kind of treatment	text		Y	Harvest; Deforestation-ag; Deforestation-dev; Reforestation-ag; Reforestation-indust	Forest harvest operations; Deforestation (to agriculture or development); Reforestation (after agriculture or industrial use)
Acc#	Y	accession # assigned to the paper upon extraction of data and inclusion in the bibliographic database of accepted papers	number		N
Index	Y	Unique identifier for this observation (response ratio) in the meta-analysis database	number		Y	1-614
Study	N	Shorthand place or author name for the paper(s) supplying the data for this observation	text		N
M-d pgs	N	pages in the pdf of the paper containing metadata	number		N
R-d pgs	N	pages in the pdf of the paper holding response data, OR reference to supporting information, documentation, or raw data file	number		N
R-d source	N	table (T#) or figure (F#) numbers containing response data, OR reference to raw data spreadsheet (XLS) or document (DOC)	string		N
Parameter	N	response parameter extracted from the paper	text		Y	C; Db; Db,C; Db,OM; mass; thickness	carbon or organic matter, bulk density, total mass, thickness
Original_Units	Y	reporting units of the response parameter originally extracted from the paper	string		Y	%C; %LOI; cm; g cm-3; g cm-3, %C; g cm-3, Mg ha-1; Mg ha-1; %C, Mg ha-1, g cm-3
method	N	methods/measurements used to generate the response data	text		Y	CHN; density; CHN, density; density, LOI; depth; LOI; mass, CHN, density
Control_general	N	generalized description of what kind of condition serves as the control for the response ratio	text		N
Control_detail	N	initial detailed characterization of the control condition as described in the paper	text		N
Age_system	Y	harvests conducted as part of even vs. uneven-aged silvicultural systems	text		Y	even-aged; uneven-aged; N/A
BA_removal_fraction	Y	three-category system for the proportion of trees harvested	text		Y	heavy; moderate; light; N/A
Treatment	Y	2nd-highest level categorization of the type of harvest or land use change, intended as major treatment group for analysis	text	forest clearcut; forest shelterwood; forest to developed	N
Factor 1	N	initial details about treatment extracted from the study	text		N
Harvest_Removals	Y	describes what materials were removed in harvest	text		Y	logs; logs+residues; unknown; N/A
Factor 2	N	initial details about treatment extracted from the study	text		N
Factor 3	N	initial details about treatment extracted from the study	text		N
Timescale	Y	Broad timescale (years) since treatment	string		Y	<10; 11-25; 25-50; 50-100; >100
Time	N	As specifically as possible, the time elapsed between treatment and sampling	years		N
Harvest_Season	Y	Season of harvest operations	text	winter; other; unknown; N/A (for non-harvest studies)	N
Felling	Y	techniques/machinery used in felling operations for harvest	text		N
Hauling	Y	techniques/machinery used in hauling operations during harvest	text		N
Traction_type	Y	type of machinery (tracks or tires) used in operations	text		N
Equip detail	N	initial details on equip/techniques used in harvesting	text		N
Forest_type_grp	Y	Highest-level categorization of stand-level forest type	text		Y	conifer, mixed, deciduous
Forest_type	Y	Stand-level forest type group	text	spruce-fir; oak, oak-pine, pine; northern hardwoods	N
LDA_ForType		Landscape-level forest type group	string	From Peters et al. (2021)	Y	FType4; FType8; FType9; FType10
Covertype	N	initial detailed characterization of forest type	text	spruce-fir; oak; maple-beech-birch	N
MAT_PRISM	Y	MAT from PRISM GIS lookup	degrees	From PRISM (2015)	N	3.0; 11.0
MAP_PRISM	Y	MAP from PRISM GIS lookup	mm	From PRISM (2015)	N	927; 1632
MAT	Y	mean annual temp as reported in paper	degrees	as reported in paper	N	3.2; 10.8
MAP	Y	mean annual precip as reported in paper	mm	as reported in paper	N	847; 1400
Province	Y	USDA FS ECOMAP Province	string	McNab et al. 2007	N
Section	Y	USDA FS ECOMAP Section	string	McNab et al. 2007	N
Subsection	Y	USDA FS ECOMAP Subsection	string	McNab et al. 2007	N
Landform_Group	Y	broad grouping of landform type, aggregated from landform_detail	text		N
DrainIdx	Y	natural soil drainage index	number	Schaetzl et al. 2009	N
ProdIdx	Y	soil productivity index	number	Schaetzl et al. 2012	N
Wetness	Y	broad grouping of site wetness, aggregated from Physio_wet	text		Y	H; M; M-H; X; unknown	Hydric, Mesic, Mesic-Hydric, Xeric
Elev_derived	Y	elevation above sea level, derived from GIS DEM for LAT/LON	number		N	37; 708
Aspect_derived	Y	raw slope aspect, derived from GIS DEM for LAT/LON	number		N
Aspect_cl_deriv	Y	cardinal direction of slope aspect	text		Y	N; E; S; W
Slope_derived	Y	raw slope gradient, derived from GIS DEM for LAT/LON	number		N
Slope_class_der	Y	slope gradient group; derived from GIS DEM for LAT/LON	string		Y	1- Nearly level (<3%); 2- Gently to strongly sloping 3-12%; 3- Moderately steep to steep 12-30%; 4- very steep to extremely steep >30%; unknown
Landform_detail	N	initial assigned landform based on site description or soil series	text		N
Physio_wet	N	initial characterization of wetness conditions	text	H; M; M-H; X; unknown	N
Elevation	Y	elevation above sea level, as reported in the paper	m asl		N	13; 726
Slope_class	Y	broad grouping of slope gradient, based on information reported in the paper	string		N	1- Nearly level (<3%); 2- Gently to strongly sloping 3-12%; 3- Moderately steep to steep 12-30%; 4- very steep to extremely steep >30%; unknown
Aspect_class	Y	cardinal direction of slope aspect	text		Y	N; E; S; W; nearly level; unknown
Aspect_raw	N	raw slope aspect extracted from the paper	string		N
Parent_material	Y	broad grouping of parent material type based on site description or soil series	text		N
Parent_detail	N	initial characterization of parent material	text		N
Soil series	N	initial characterization of soil series	text		N
Drainage_class	N	drainage class reported or associated with the soil series	text		Y	ED; SED; WD; MWD; SPD; PD; VPD
Surface_geol	Y	surface geologic deposits based on GIS lookup	text	Soller et al. 2012	N
SoilOrder	Y	Soil taxonomic order	text		N
Soil_Suborder	Y	Soil suborder	text		N
Soil_Great_Group	Y	Soil Great Group	text		N
Soil_Subgroup	Y	Soil subgroup	text		N
State	Y	US State	text		N
LAT	Y	Latitude, decimal degrees	string	precision reflects scale of resolution, can be a point value or an interval	N
LON	Y	Longitude, decimal degrees	string	precision reflects scale of resolution, can be a point value or an interval	N
Layer	Y	depth interval (cm) or horizon of sample	string		N
Layer_thick	N	thickness (cm) of reported layer	number		N
Horizon	Y	horizon designation reported, or crosswalked from depth based on NRCS OSD	string		N
Horizon_grp	Y	broad grouping of horizon or horizons represented in the sample	text	organic, topsoil, mineral profile, whole profile	N
soil material	Y	distinguish organic vs. mineral soil materials	text		Y	organic, mineral, organic+mineral
Texture_group	Y	broad grouping of texture class represented in the sample	text		N
Text_class	N	particle size family as reported or correlated to soil based on NRCS OSD	text		N
CTRL SOC stock	Y	Soil C stock, Mg C ha-1 for the control condition	number		N
TRT SOC stock	Y	Soil C stock, Mg C ha-1 for the treatment condition	number		N
Data_notes	Y	Identifies measurements vs. gapfilled values, specifies calculations	text		N
CTRL pH	N	soil pH, control	number		N
TRT pH	N	soil pH, treatment	number		N
CTRL n	N	sample size, control	number		N
TRT n	N	sample size, treatment	number		N
CTRL C	N	intial extracted or computed C value, control	number	check against Parameter and Original_Units variables	N
CTRL C VAR	N	variance associated with C value	number	check against Parameter and Original_Units variables	N
TRT C	N	intial extracted or computed C value, treatment	number	check against Parameter and Original_Units variables	N
TRT C VAR	N	variance associated with C value	number	check against Parameter and Original_Units variables	N
CTRL Db	Y	extracted or computed Db value	number	check against Parameter and Original_Units variables	N
CTRL Db VAR	N	variance associated with Db value	number	check against Parameter and Original_Units variables	N
TRT Db	Y	extracted or computed Db value	number	check against Parameter and Original_Units variables	N
TRT Db VAR	N	variance associated with Db value	number	check against Parameter and Original_Units variables	N
Db_type	N	measured vs. predicted Db value	text		Y	meas; pred
VARtype	N	type of variance statistic reported	text		Y	SD, SE, 95% CI
R_SOC	Y	response ratio for SOC stock	number		N
R_Db	Y	response ratio for Db	number		N
var	Y	variance associated with the response ratio	number		Y	1

## Sheet: compiled_data
Type	Acc#	Index	Study	M-d pgs	R-d pgs	R-d source	Parameter	Original_Units	method	Control_general	Control_detail	Treatment	Factor 1	Harvest_Removals	Factor 2	Factor 3	Timescale	Time	Harvest_Season	Season of Harvest	Felling	Hauling	Traction_type	Equip detail	Forest_type	Covertype	MAT	MAP	EcoSection	Landform_Group	Wetness	Landform_detail	Physio_wet	Elevation	Slope_class	Aspect_class	Aspect_raw	Parent_material	Parent_detail	Soil series	Drainage_class	SoilOrder	Soil_Suborder	Soil_Great_Group	Soil_Subgroup	State	LAT	LON	Layer
Harvest	2022.1	1	Weymouth	3-7	9	T4	C	Mg ha-1	CHN	second-growth forest	unharvested	forest clearcut	clearcut	logs	logs	lop & scatter limbs	26-50	35	other	summer	processor	skidder	tires, tracks	tracks and tires; feller-forwarder, feller-buncher, skidder	spruce-fir	spruce-fir	unknown	unknown		till plain	H	till plain	H	unknown	1	Nearly level	Nearly level	dense or lodgment till	dense till	Telos-Monarda-Chesuncook	SPD, PD, MWD	Spodosols, Inceptisols	Orthods, Aquepts	Haplorthods, Endoaquepts	Aquic Haplorthods, Aeric Endoaquepts	ME	45.95	-69.32	Oi
Harvest	2022.1	2	Weymouth	3-7	9	T4	C	Mg ha-1	CHN	second-growth forest	unharvested	forest clearcut	clearcut	logs	logs	chip & spread residues	26-50	35	other	summer	processor	skidder	tires, tracks	tracks and tires; feller-forwarder, feller-buncher, skidder	spruce-fir	spruce-fir	unknown	unknown		till plain	H	till plain	H	unknown	1	Nearly level	Nearly level	dense or lodgment till	dense till	Telos-Monarda-Chesuncook	SPD, PD, MWD	Spodosols, Inceptisols	Orthods, Aquepts	Haplorthods, Endoaquepts	Aquic Haplorthods, Aeric Endoaquepts	ME	45.95	-69.32	Oi
Harvest	2022.1	3	Weymouth	3-7	9	T4	C	Mg ha-1	CHN	second-growth forest	unharvested	forest clearcut	clearcut	logs+residues	logs+residues		26-50	35	other	summer	processor	skidder	tires, tracks	tracks and tires; feller-forwarder, feller-buncher, skidder	spruce-fir	spruce-fir	unknown	unknown		till plain	H	till plain	H	unknown	1	Nearly level	Nearly level	dense or lodgment till	dense till	Telos-Monarda-Chesuncook	SPD, PD, MWD	Spodosols, Inceptisols	Orthods, Aquepts	Haplorthods, Endoaquepts	Aquic Haplorthods, Aeric Endoaquepts	ME	45.95	-69.32	Oi
Harvest	2022.1	4	Weymouth	3-7	9	T4	C	Mg ha-1	CHN	less intensive harvest	WTH	forest thinned	WTH+thin	logs	logs	thin	11-25	25	other	summer	processor	skidder	tires, tracks	tracks and tires; feller-forwarder, feller-buncher, skidder	spruce-fir	spruce-fir	unknown	unknown		till plain	H	till plain	H	unknown	1	Nearly level	Nearly level	dense or lodgment till	dense till	Telos-Monarda-Chesuncook	SPD, PD, MWD	Spodosols, Inceptisols	Orthods, Aquepts	Haplorthods, Endoaquepts	Aquic Haplorthods, Aeric Endoaquepts	ME	45.95	-69.32	Oi
Harvest	2022.1	5	Weymouth	3-7	9	T4	C	Mg ha-1	CHN	less intensive harvest	WTH	forest thinned	WTH+thin	logs	logs	thin & fertilize	11-25	25	other	summer	processor	skidder	tires, tracks	tracks and tires; feller-forwarder, feller-buncher, skidder	spruce-fir	spruce-fir	unknown	unknown		till plain	H	till plain	H	unknown	1	Nearly level	Nearly level	dense or lodgment till	dense till	Telos-Monarda-Chesuncook	SPD, PD, MWD	Spodosols, Inceptisols	Orthods, Aquepts	Haplorthods, Endoaquepts	Aquic Haplorthods, Aeric Endoaquepts	ME	45.95	-69.32	Oi
Harvest	2022.1	6	Weymouth	3-7	9	T4	C	Mg ha-1	CHN	second-growth forest	unharvested	forest clearcut	clearcut	logs	logs	lop & scatter limbs	26-50	35	other	summer	processor	skidder	tires, tracks	tracks and tires; feller-forwarder, feller-buncher, skidder	spruce-fir	spruce-fir	unknown	unknown		till plain	H	till plain	H	unknown	1	Nearly level	Nearly level	dense or lodgment till	dense till	Telos-Monarda-Chesuncook	SPD, PD, MWD	Spodosols, Inceptisols	Orthods, Aquepts	Haplorthods, Endoaquepts	Aquic Haplorthods, Aeric Endoaquepts	ME	45.95	-69.32	Oe
Harvest	2022.1	7	Weymouth	3-7	9	T4	C	Mg ha-1	CHN	second-growth forest	unharvested	forest clearcut	clearcut	logs	logs	chip & spread residues	26-50	35	other	summer	processor	skidder	tires, tracks	tracks and tires; feller-forwarder, feller-buncher, skidder	spruce-fir	spruce-fir	unknown	unknown		till plain	H	till plain	H	unknown	1	Nearly level	Nearly level	dense or lodgment till	dense till	Telos-Monarda-Chesuncook	SPD, PD, MWD	Spodosols, Inceptisols	Orthods, Aquepts	Haplorthods, Endoaquepts	Aquic Haplorthods, Aeric Endoaquepts	ME	45.95	-69.32	Oe
Harvest	2022.1	8	Weymouth	3-7	9	T4	C	Mg ha-1	CHN	second-growth forest	unharvested	forest clearcut	clearcut	logs+residues	logs+residues		26-50	35	other	summer	processor	skidder	tires, tracks	tracks and tires; feller-forwarder, feller-buncher, skidder	spruce-fir	spruce-fir	unknown	unknown		till plain	H	till plain	H	unknown	1	Nearly level	Nearly level	dense or lodgment till	dense till	Telos-Monarda-Chesuncook	SPD, PD, MWD	Spodosols, Inceptisols	Orthods, Aquepts	Haplorthods, Endoaquepts	Aquic Haplorthods, Aeric Endoaquepts	ME	45.95	-69.32	Oe
Harvest	2022.1	9	Weymouth	3-7	9	T4	C	Mg ha-1	CHN	less intensive harvest	WTH	forest thinned	WTH+thin	logs	logs	thin	11-25	25	other	summer	processor	skidder	tires, tracks	tracks and tires; feller-forwarder, feller-buncher, skidder	spruce-fir	spruce-fir	unknown	unknown		till plain	H	till plain	H	unknown	1	Nearly level	Nearly level	dense or lodgment till	dense till	Telos-Monarda-Chesuncook	SPD, PD, MWD	Spodosols, Inceptisols	Orthods, Aquepts	Haplorthods, Endoaquepts	Aquic Haplorthods, Aeric Endoaquepts	ME	45.95	-69.32	Oe
Harvest	2022.1	10	Weymouth	3-7	9	T4	C	Mg ha-1	CHN	less intensive harvest	WTH	forest thinned	WTH+thin	logs	logs	thin & fertilize	11-25	25	other	summer	processor	skidder	tires, tracks	tracks and tires; feller-forwarder, feller-buncher, skidder	spruce-fir	spruce-fir	unknown	unknown		till plain	H	till plain	H	unknown	1	Nearly level	Nearly level	dense or lodgment till	dense till	Telos-Monarda-Chesuncook	SPD, PD, MWD	Spodosols, Inceptisols	Orthods, Aquepts	Haplorthods, Endoaquepts	Aquic Haplorthods, Aeric Endoaquepts	ME	45.95	-69.32	Oe
Harvest	2022.1	11	Weymouth	3-7	9	T5	C	Mg ha-1	CHN	second-growth forest	unharvested	forest clearcut	clearcut	logs+residues	logs+residues		26-50	25-35	other	summer	processor	skidder	tires, tracks	tracks and tires; feller-forwarder, feller-buncher, skidder	spruce-fir	spruce-fir	unknown	unknown		till plain	H	till plain	H	unknown	1	Nearly level	Nearly level	dense or lodgment till	dense till	Telos-Monarda-Chesuncook	SPD, PD, MWD	Spodosols, Inceptisols	Orthods, Aquepts	Haplorthods, Endoaquepts	Aquic Haplorthods, Aeric Endoaquepts	ME	45.95	-69.32	Oi
Harvest	2022.1	12	Weymouth	3-7	9	T5	C	Mg ha-1	CHN	second-growth forest	unharvested	forest clearcut	clearcut	logs+residues	logs+residues		26-50	25-35	other	summer	processor	skidder	tires, tracks	tracks and tires; feller-forwarder, feller-buncher, skidder	spruce-fir	spruce-fir	unknown	unknown		till plain	H	till plain	H	unknown	1	Nearly level	Nearly level	dense or lodgment till	dense till	Telos-Monarda-Chesuncook	SPD, PD, MWD	Spodosols, Inceptisols	Orthods, Aquepts	Haplorthods, Endoaquepts	Aquic Haplorthods, Aeric Endoaquepts	ME	45.95	-69.32	Oe
Harvest	2022.1	13	Weymouth	3-7	11	T6	C	Mg ha-1	CHN	second-growth forest	unharvested	forest clearcut	clearcut	logs+residues	logs+residues		26-50	25-35	other	summer	processor	skidder	tires, tracks	tracks and tires; feller-forwarder, feller-buncher, skidder	spruce-fir	spruce-fir	unknown	unknown		till plain	H	till plain	H	unknown	1	Nearly level	Nearly level	dense or lodgment till	dense till	Telos-Monarda-Chesuncook	SPD, PD, MWD	Spodosols, Inceptisols	Orthods, Aquepts	Haplorthods, Endoaquepts	Aquic Haplorthods, Aeric Endoaquepts	ME	45.95	-69.32	OAE
Harvest	2022.1	14	Weymouth	3-7	11	T6	C	Mg ha-1	CHN	second-growth forest	unharvested	forest clearcut	clearcut	logs+residues	logs+residues		26-50	25-35	other	summer	processor	skidder	tires, tracks	tracks and tires; feller-forwarder, feller-buncher, skidder	spruce-fir	spruce-fir	unknown	unknown		till plain	H	till plain	H	unknown	1	Nearly level	Nearly level	dense or lodgment till	dense till	Telos-Monarda-Chesuncook	SPD, PD, MWD	Spodosols, Inceptisols	Orthods, Aquepts	Haplorthods, Endoaquepts	Aquic Haplorthods, Aeric Endoaquepts	ME	45.95	-69.32	top 10 of B
Harvest	2022.1	15	Weymouth	3-7	11	T6	C	Mg ha-1	CHN	second-growth forest	unharvested	forest clearcut	clearcut	logs+residues	logs+residues		26-50	25-35	other	summer	processor	skidder	tires, tracks	tracks and tires; feller-forwarder, feller-buncher, skidder	spruce-fir	spruce-fir	unknown	unknown		till plain	H	till plain	H	unknown	1	Nearly level	Nearly level	dense or lodgment till	dense till	Telos-Monarda-Chesuncook	SPD, PD, MWD	Spodosols, Inceptisols	Orthods, Aquepts	Haplorthods, Endoaquepts	Aquic Haplorthods, Aeric Endoaquepts	ME	45.95	-69.32	10-25
Harvest	2022.1	16	Weymouth	3-7	11	T6	C	Mg ha-1	CHN	second-growth forest	unharvested	forest clearcut	clearcut	logs+residues	logs+residues		26-50	25-35	other	summer	processor	skidder	tires, tracks	tracks and tires; feller-forwarder, feller-buncher, skidder	spruce-fir	spruce-fir	unknown	unknown		till plain	H	till plain	H	unknown	1	Nearly level	Nearly level	dense or lodgment till	dense till	Telos-Monarda-Chesuncook	SPD, PD, MWD	Spodosols, Inceptisols	Orthods, Aquepts	Haplorthods, Endoaquepts	Aquic Haplorthods, Aeric Endoaquepts	ME	45.95	-69.32	25-50
Harvest	2022.1	17	Weymouth	3-7	11	T6	C	Mg ha-1	CHN	second-growth forest	unharvested	forest clearcut	clearcut	logs+residues	logs+residues		26-50	25-35	other	summer	processor	skidder	tires, tracks	tracks and tires; feller-forwarder, feller-buncher, skidder	spruce-fir	spruce-fir	unknown	unknown		till plain	H	till plain	H	unknown	1	Nearly level	Nearly level	dense or lodgment till	dense till	Telos-Monarda-Chesuncook	SPD, PD, MWD	Spodosols, Inceptisols	Orthods, Aquepts	Haplorthods, Endoaquepts	Aquic Haplorthods, Aeric Endoaquepts	ME	45.95	-69.32	Cd
Harvest	2022.1	18	Weymouth	3-7	11	T6	C	Mg ha-1	CHN	second-growth forest	unharvested	forest clearcut	clearcut	logs+residues	logs+residues		26-50	25-35	other	summer	processor	skidder	tires, tracks	tracks and tires; feller-forwarder, feller-buncher, skidder	spruce-fir	spruce-fir	unknown	unknown		till plain	H	till plain	H	unknown	1	Nearly level	Nearly level	dense or lodgment till	dense till	Telos-Monarda-Chesuncook	SPD, PD, MWD	Spodosols, Inceptisols	Orthods, Aquepts	Haplorthods, Endoaquepts	Aquic Haplorthods, Aeric Endoaquepts	ME	45.95	-69.32	org-Cd
Harvest	2021.1	19	Yale-Myers	2-5	Appendix1	TS1	C	%C	CHN	second-growth forest	second growth, >100 yr old, several lightly thinned ~60 yr ago	forest shelterwood	shelterwood	logs	logs		11-25	25	winter	winter	unknown	unknown	unknown	unknown	oak-northern hardwood	maple-oak-birch-hemlock-pine-hickory	unknown	1110		till unknown	M	till unknown	M	unknown	2	S	147	dense or lodgment till	lodgment till	Woodbridge	MWD	Inceptisols	Udepts	Dystrudepts	Aquic Dystrudepts	CT	41.95	-72.12	0-10
Harvest	2021.1	20	Yale-Myers	2-5	Appendix1	TS1	C	%C	CHN	second-growth forest	second growth, >100 yr old, several lightly thinned ~60 yr ago	forest shelterwood	shelterwood	logs	logs		11-25	24	winter	winter	unknown	unknown	unknown	unknown	oak-northern hardwood	maple-oak-birch-hemlock-pine-hickory	unknown	1110		till unknown	M	till unknown	M	unknown	2	W	245	dense or lodgment till	lodgment till	Paxton-Montauk	WD	Inceptisols	Udepts	Dystrudepts	Oxyaquic Dystrudepts	CT	41.95	-72.12	0-10
Harvest	2021.1	21	Yale-Myers	2-5	Appendix1	TS1	C	%C	CHN	second-growth forest	second growth, >100 yr old, several lightly thinned ~60 yr ago	forest shelterwood	shelterwood	logs	logs		11-25	24	winter	winter	unknown	unknown	unknown	unknown	oak-northern hardwood	maple-oak-birch-hemlock-pine-hickory	unknown	1110		till unknown	M	till unknown	M	unknown	2	E	92	melt-out till	melt-out till	Charlton-Chatfield	WD	Inceptisols	Udepts	Dystrudepts	Typic Dystrudepts	CT	41.95	-72.12	0-10
Harvest	2021.1	22	Yale-Myers	2-5	Appendix1	TS1	C	%C	CHN	second-growth forest	second growth, >100 yr old, several lightly thinned ~60 yr ago	forest shelterwood	shelterwood	logs	logs		11-25	23	winter	winter	unknown	unknown	unknown	unknown	oak-northern hardwood	maple-oak-birch-hemlock-pine-hickory	unknown	1110		till unknown	M	till unknown	M	unknown	1	E	53	melt-out till	melt-out till	Charlton-Chatfield	WD	Inceptisols	Udepts	Dystrudepts	Typic Dystrudepts	CT	41.95	-72.12	0-10
Harvest	2021.1	23	Yale-Myers	2-5	Appendix1	TS1	C	%C	CHN	second-growth forest	second growth, >100 yr old, several lightly thinned ~60 yr ago	forest shelterwood	shelterwood	logs	logs		11-25	20	winter	winter	unknown	unknown	unknown	unknown	oak-northern hardwood	maple-oak-birch-hemlock-pine-hickory	unknown	1110		till unknown	M	till unknown	M	unknown	1	E	68	dense or lodgment till	lodgment till	Paxton-Montauk	WD	Inceptisols	Udepts	Dystrudepts	Oxyaquic Dystrudepts	CT	41.95	-72.12	0-10
Harvest	2021.1	24	Yale-Myers	2-5	Appendix1	TS1	C	%C	CHN	second-growth forest	second growth, >100 yr old, several lightly thinned ~60 yr ago	forest shelterwood	shelterwood	logs	logs		11-25	19	winter	winter	unknown	unknown	unknown	unknown	oak-northern hardwood	maple-oak-birch-hemlock-pine-hickory	unknown	1110		till unknown	M	till unknown	M	unknown	3	W	293	dense or lodgment till	lodgment till	Woodbridge	MWD	Inceptisols	Udepts	Dystrudepts	Aquic Dystrudepts	CT	41.95	-72.12	0-10
Harvest	2021.1	25	Yale-Myers	2-5	Appendix1	TS1	C	%C	CHN	second-growth forest	second growth, >100 yr old, several lightly thinned ~60 yr ago	forest shelterwood	shelterwood	logs	logs		11-25	18	winter	winter	unknown	unknown	unknown	unknown	oak-northern hardwood	maple-oak-birch-hemlock-pine-hickory	unknown	1110		till unknown	M	till unknown	M	unknown	2	W	281	dense or lodgment till	lodgment till	Paxton-Montauk	WD	Inceptisols	Udepts	Dystrudepts	Oxyaquic Dystrudepts	CT	41.95	-72.12	0-10
Harvest	2021.1	26	Yale-Myers	2-5	Appendix1	TS1	C	%C	CHN	second-growth forest	second growth, >100 yr old, several lightly thinned ~60 yr ago	forest shelterwood	shelterwood	logs	logs		11-25	17	winter	winter	unknown	unknown	unknown	unknown	oak-northern hardwood	maple-oak-birch-hemlock-pine-hickory	unknown	1110		till unknown	M	till unknown	M	unknown	2	S	192	melt-out till	melt-out till	Charlton-Chatfield	WD	Inceptisols	Udepts	Dystrudepts	Typic Dystrudepts	CT	41.95	-72.12	0-10
Harvest	2021.1	27	Yale-Myers	2-5	Appendix1	TS1	C	%C	CHN	second-growth forest	second growth, >100 yr old, several lightly thinned ~60 yr ago	forest shelterwood	shelterwood	logs	logs		11-25	17	winter	winter	unknown	unknown	unknown	unknown	oak-northern hardwood	maple-oak-birch-hemlock-pine-hickory	unknown	1110		till unknown	M	till unknown	M	unknown	2	W	237	dense or lodgment till	lodgment till	Paxton-Montauk	WD	Inceptisols	Udepts	Dystrudepts	Oxyaquic Dystrudepts	CT	41.95	-72.12	0-10
Harvest	2021.1	28	Yale-Myers	2-5	Appendix1	TS1	C	%C	CHN	second-growth forest	second growth, >100 yr old, several lightly thinned ~60 yr ago	forest shelterwood	shelterwood	logs	logs		11-25	16	winter	winter	unknown	unknown	unknown	unknown	oak-northern hardwood	maple-oak-birch-hemlock-pine-hickory	unknown	1110		till unknown	M	till unknown	M	unknown	2	E	125	melt-out till	melt-out till	Charlton-Chatfield	WD	Inceptisols	Udepts	Dystrudepts	Typic Dystrudepts	CT	41.95	-72.12	0-10
Harvest	2021.1	29	Yale-Myers	2-5	Appendix1	TS1	C	%C	CHN	second-growth forest	second growth, >100 yr old, several lightly thinned ~60 yr ago	forest shelterwood	shelterwood	logs	logs		11-25	15	winter	winter	unknown	unknown	unknown	unknown	oak-northern hardwood	maple-oak-birch-hemlock-pine-hickory	unknown	1110		till unknown	M	till unknown	M	unknown	3	E	66	melt-out till	melt-out till	Charlton-Chatfield	WD	Inceptisols	Udepts	Dystrudepts	Typic Dystrudepts	CT	41.95	-72.12	0-10
Harvest	2021.1	30	Yale-Myers	2-5	Appendix1	TS1	C	%C	CHN	second-growth forest	second growth, >100 yr old, several lightly thinned ~60 yr ago	forest shelterwood	shelterwood	logs	logs		11-25	14	winter	winter	unknown	unknown	unknown	unknown	oak-northern hardwood	maple-oak-birch-hemlock-pine-hickory	unknown	1110		till unknown	M	till unknown	M	unknown	2	E	128	melt-out till	melt-out till	Charlton-Chatfield	WD	Inceptisols	Udepts	Dystrudepts	Typic Dystrudepts	CT	41.95	-72.12	0-10
Harvest	2021.1	31	Yale-Myers	2-5	Appendix1	TS1	C	%C	CHN	second-growth forest	second growth, >100 yr old, several lightly thinned ~60 yr ago	forest shelterwood	shelterwood	logs	logs		11-25	14	winter	winter	unknown	unknown	unknown	unknown	oak-northern hardwood	maple-oak-birch-hemlock-pine-hickory	unknown	1110		till unknown	M	till unknown	M	unknown	2	N	44	melt-out till	melt-out till	Charlton-Chatfield	WD	Inceptisols	Udepts	Dystrudepts	Typic Dystrudepts	CT	41.95	-72.12	0-10
Harvest	2021.1	32	Yale-Myers	2-5	Appendix1	TS1	C	%C	CHN	second-growth forest	second growth, >100 yr old, several lightly thinned ~60 yr ago	forest shelterwood	shelterwood	logs	logs		11-25	13	winter	winter	unknown	unknown	unknown	unknown	oak-northern hardwood	maple-oak-birch-hemlock-pine-hickory	unknown	1110		till unknown	M	till unknown	M	unknown	2	unknown		dense or lodgment till	lodgment till	Paxton-Montauk	WD	Inceptisols	Udepts	Dystrudepts	Oxyaquic Dystrudepts	CT	41.95	-72.12	0-10
Harvest	2021.1	33	Yale-Myers	2-5	Appendix1	TS1	C	%C	CHN	second-growth forest	second growth, >100 yr old, several lightly thinned ~60 yr ago	forest shelterwood	shelterwood	logs	logs		11-25	13	winter	winter	unknown	unknown	unknown	unknown	oak-northern hardwood	maple-oak-birch-hemlock-pine-hickory	unknown	1110		till unknown	M	till unknown	M	unknown	3	N	27	till (general)	till	Canton-Charlton	WD	Inceptisols	Udepts	Dystrudepts	Typic Dystrudepts	CT	41.95	-72.12	0-10
Harvest	2021.1	34	Yale-Myers	2-5	Appendix1	TS1	C	%C	CHN	second-growth forest	second growth, >100 yr old, several lightly thinned ~60 yr ago	forest shelterwood	shelterwood	logs	logs		11-25	13	winter	winter	unknown	unknown	unknown	unknown	oak-northern hardwood	maple-oak-birch-hemlock-pine-hickory	unknown	1110		till unknown	M	till unknown	M	unknown	2	E	84	till (general)	till	Canton-Charlton	WD	Inceptisols	Udepts	Dystrudepts	Typic Dystrudepts	CT	41.95	-72.12	0-10
Harvest	2021.1	35	Yale-Myers	2-5	Appendix1	TS1	C	%C	CHN	second-growth forest	second growth, >100 yr old, several lightly thinned ~60 yr ago	forest shelterwood	shelterwood	logs	logs		11-25	12	winter	winter	unknown	unknown	unknown	unknown	oak-northern hardwood	maple-oak-birch-hemlock-pine-hickory	unknown	1110		till unknown	M	till unknown	M	unknown	1	W	292	dense or lodgment till	lodgment till	Woodbridge	MWD	Inceptisols	Udepts	Dystrudepts	Aquic Dystrudepts	CT	41.95	-72.12	0-10
Harvest	2021.1	36	Yale-Myers	2-5	Appendix1	TS1	C	%C	CHN	second-growth forest	second growth, >100 yr old, several lightly thinned ~60 yr ago	forest shelterwood	shelterwood	logs	logs		11-25	12	winter	winter	unknown	unknown	unknown	unknown	oak-northern hardwood	maple-oak-birch-hemlock-pine-hickory	unknown	1110		till unknown	M	till unknown	M	unknown	2	S	181	dense or lodgment till	lodgment till	Paxton-Montauk	WD	Inceptisols	Udepts	Dystrudepts	Oxyaquic Dystrudepts	CT	41.95	-72.12	0-10
Harvest	2021.1	37	Yale-Myers	2-5	Appendix1	TS1	C	%C	CHN	second-growth forest	second growth, >100 yr old, several lightly thinned ~60 yr ago	forest shelterwood	shelterwood	logs	logs		11-25	12	winter	winter	unknown	unknown	unknown	unknown	oak-northern hardwood	maple-oak-birch-hemlock-pine-hickory	unknown	1110		till unknown	M	till unknown	M	unknown	2	W	308	dense or lodgment till	lodgment till	Paxton-Montauk	WD	Inceptisols	Udepts	Dystrudepts	Oxyaquic Dystrudepts	CT	41.95	-72.12	0-10
Harvest	2021.1	38	Yale-Myers	2-5	Appendix1	TS1	C	%C	CHN	second-growth forest	second growth, >100 yr old, several lightly thinned ~60 yr ago	forest shelterwood	shelterwood	logs	logs		11-25	11	winter	winter	unknown	unknown	unknown	unknown	oak-northern hardwood	maple-oak-birch-hemlock-pine-hickory	unknown	1110		till unknown	M	till unknown	M	unknown	1	E	96	melt-out till	melt-out till	Charlton-Chatfield	WD	Inceptisols	Udepts	Dystrudepts	Typic Dystrudepts	CT	41.95	-72.12	0-10
Harvest	2021.1	39	Yale-Myers	2-5	Appendix1	TS1	C	%C	CHN	second-growth forest	second growth, >100 yr old, several lightly thinned ~60 yr ago	forest shelterwood	shelterwood	logs	logs		11-25	11	winter	winter	unknown	unknown	unknown	unknown	oak-northern hardwood	maple-oak-birch-hemlock-pine-hickory	unknown	1110		till unknown	X	moraine	X	unknown	1	N	352	till (general)	sandy till	Gloucester	SED	Inceptisols	Udepts	Dystrudepts	Typic Dystrudepts	CT	41.95	-72.12	0-10
Harvest	2021.1	40	Yale-Myers	2-5	Appendix1	TS1	C	%C	CHN	second-growth forest	second growth, >100 yr old, several lightly thinned ~60 yr ago	forest shelterwood	shelterwood	logs	logs		11-25	11	winter	winter	unknown	unknown	unknown	unknown	oak-northern hardwood	maple-oak-birch-hemlock-pine-hickory	unknown	1110		till unknown	M	till unknown	M	unknown	1	E	46	melt-out till	melt-out till	Charlton-Chatfield	WD	Inceptisols	Udepts	Dystrudepts	Typic Dystrudepts	CT	41.95	-72.12	0-10
Harvest	2021.1	41	Yale-Myers	2-5	Appendix1	TS1	C	%C	CHN	second-growth forest	second growth, >100 yr old, several lightly thinned ~60 yr ago	forest shelterwood	shelterwood	logs	logs		0-10	10	winter	winter	unknown	unknown	unknown	unknown	oak-northern hardwood	maple-oak-birch-hemlock-pine-hickory	unknown	1110		till unknown	M	till unknown	M	unknown	1	W	301	dense or lodgment till	lodgment till	Woodbridge	MWD	Inceptisols	Udepts	Dystrudepts	Aquic Dystrudepts	CT	41.95	-72.12	0-10
Harvest	2021.1	42	Yale-Myers	2-5	Appendix1	TS1	C	%C	CHN	second-growth forest	second growth, >100 yr old, several lightly thinned ~60 yr ago	forest shelterwood	shelterwood	logs	logs		0-10	8	winter	winter	unknown	unknown	unknown	unknown	oak-northern hardwood	maple-oak-birch-hemlock-pine-hickory	unknown	1110		till unknown	M	till unknown	M	unknown	3	W	233	dense or lodgment till	lodgment till	Paxton-Montauk	WD	Inceptisols	Udepts	Dystrudepts	Oxyaquic Dystrudepts	CT	41.95	-72.12	0-10
Harvest	2021.1	43	Yale-Myers	2-5	Appendix1	TS1	C	%C	CHN	second-growth forest	second growth, >100 yr old, several lightly thinned ~60 yr ago	forest shelterwood	shelterwood	logs	logs		0-10	8	winter	winter	unknown	unknown	unknown	unknown	oak-northern hardwood	maple-oak-birch-hemlock-pine-hickory	unknown	1110		till unknown	M	till unknown	M	unknown	1	E	115	melt-out till	melt-out till	Charlton-Chatfield	WD	Inceptisols	Udepts	Dystrudepts	Typic Dystrudepts	CT	41.95	-72.12	0-10
Harvest	2021.1	44	Yale-Myers	2-5	Appendix1	TS1	C	%C	CHN	second-growth forest	second growth, >100 yr old, several lightly thinned ~60 yr ago	forest shelterwood	shelterwood	logs	logs		0-10	7	winter	winter	unknown	unknown	unknown	unknown	oak-northern hardwood	maple-oak-birch-hemlock-pine-hickory	unknown	1110		till unknown	M	till unknown	M	unknown	2	S	187	melt-out till	melt-out till	Charlton-Chatfield	WD	Inceptisols	Udepts	Dystrudepts	Typic Dystrudepts	CT	41.95	-72.12	0-10
Harvest	2021.1	45	Yale-Myers	2-5	Appendix1	TS1	C	%C	CHN	second-growth forest	second growth, >100 yr old, several lightly thinned ~60 yr ago	forest shelterwood	shelterwood	logs	logs		0-10	6	winter	winter	unknown	unknown	unknown	unknown	oak-northern hardwood	maple-oak-birch-hemlock-pine-hickory	unknown	1110		till unknown	M	till unknown	M	unknown	1	S	225	dense or lodgment till	lodgment till	Paxton-Montauk	WD	Inceptisols	Udepts	Dystrudepts	Oxyaquic Dystrudepts	CT	41.95	-72.12	0-10
Harvest	2021.1	46	Yale-Myers	2-5	Appendix1	TS1	C	%C	CHN	second-growth forest	second growth, >100 yr old, several lightly thinned ~60 yr ago	forest shelterwood	shelterwood	logs	logs		0-10	6	winter	winter	unknown	unknown	unknown	unknown	oak-northern hardwood	maple-oak-birch-hemlock-pine-hickory	unknown	1110		till unknown	M	till unknown	M	unknown	2	S	222	till from igneous or metamorphic rocks	schist till	Brookfield-Brimfield	WD, SED	Inceptisols	Udepts	Dystrudepts	Typic Dystrudepts, Lithic Dystrudepts	CT	41.95	-72.12	0-10
Harvest	2021.1	47	Yale-Myers	2-5	Appendix1	TS1	C	%C	CHN	second-growth forest	second growth, >100 yr old, several lightly thinned ~60 yr ago	forest shelterwood	shelterwood	logs	logs		0-10	6	winter	winter	unknown	unknown	unknown	unknown	oak-northern hardwood	maple-oak-birch-hemlock-pine-hickory	unknown	1110		till unknown	M	till unknown	M	unknown	2	S	137	dense or lodgment till	lodgment till	Paxton-Montauk	WD	Inceptisols	Udepts	Dystrudepts	Oxyaquic Dystrudepts	CT	41.95	-72.12	0-10
Harvest	2021.1	48	Yale-Myers	2-5	Appendix1	TS1	C	%C	CHN	second-growth forest	second growth, >100 yr old, several lightly thinned ~60 yr ago	forest shelterwood	shelterwood	logs	logs		0-10	5	winter	winter	unknown	unknown	unknown	unknown	oak-northern hardwood	maple-oak-birch-hemlock-pine-hickory	unknown	1110		till unknown	M	till unknown	M	unknown	3	E	66	melt-out till	melt-out till	Charlton-Chatfield	WD	Inceptisols	Udepts	Dystrudepts	Typic Dystrudepts	CT	41.95	-72.12	0-10
Harvest	2021.1	49	Yale-Myers	2-5	Appendix1	TS1	C	%C	CHN	second-growth forest	second growth, >100 yr old, several lightly thinned ~60 yr ago	forest shelterwood	shelterwood	logs	logs		0-10	4	winter	winter	unknown	unknown	unknown	unknown	oak-northern hardwood	maple-oak-birch-hemlock-pine-hickory	unknown	1110		till unknown	M	till unknown	M	unknown	2	W	306	melt-out till	melt-out till	Charlton-Chatfield	WD	Inceptisols	Udepts	Dystrudepts	Typic Dystrudepts	CT	41.95	-72.12	0-10
Harvest	2021.1	50	Yale-Myers	2-5	Appendix1	TS1	C	%C	CHN	second-growth forest	second growth, >100 yr old, several lightly thinned ~60 yr ago	forest shelterwood	shelterwood	logs	logs		0-10	3	winter	winter	unknown	unknown	unknown	unknown	oak-northern hardwood	maple-oak-birch-hemlock-pine-hickory	unknown	1110		till unknown	M	till unknown	M	unknown	3	W	253	dense or lodgment till	lodgment till	Paxton-Montauk	WD	Inceptisols	Udepts	Dystrudepts	Typic Dystrudepts	CT	41.95	-72.12	0-10
Harvest	2021.1	51	Yale-Myers	2-5	Appendix1	TS1	C	%C	CHN	second-growth forest	second growth, >100 yr old, several lightly thinned ~60 yr ago	forest shelterwood	shelterwood	logs	logs		0-10	3	winter	winter	unknown	unknown	unknown	unknown	oak-northern hardwood	maple-oak-birch-hemlock-pine-hickory	unknown	1110		till unknown	M	till unknown	M	unknown	1	W	244	melt-out till	melt-out till	Charlton-Chatfield	WD	Inceptisols	Udepts	Dystrudepts	Typic Dystrudepts	CT	41.95	-72.12	0-10
Harvest	2021.1	52	Yale-Myers	2-5	Appendix1	TS1	C	%C	CHN	second-growth forest	second growth, >100 yr old, several lightly thinned ~60 yr ago	forest shelterwood	shelterwood	logs	logs		0-10	1	winter	winter	unknown	unknown	unknown	unknown	oak-northern hardwood	maple-oak-birch-hemlock-pine-hickory	unknown	1110		till unknown	M	till unknown	M	unknown	1	N	322	dense or lodgment till	lodgment till	Woodbridge	MWD	Inceptisols	Udepts	Dystrudepts	Aquic Dystrudepts	CT	41.95	-72.12	0-10
Harvest	2019.1	53	Penobscot Compartment 33	2-4	5	T2	thickness	cm	depth	less intensive harvest	stem-only harvest	forest clearcut	clearcut	logs	logs	residue burn	26-50	50	other	fall-winter-spring	unknown	skidder	tracks	tracked skidder	spruce-fir-hardwood	spruce-fir-aspen-maple-pine	7.2	1070		lakeplain	H	till/lacustrine plain	H-M	unknown	1	Nearly level	Nearly level	glaciolacustrine	glaciolacustrine	Danforth, Scantic, Lamoine, Colonel	WD,PD,SPD,SPD	Spodosols, Inceptisols	Orthods, Aquepts	Haplorthods, Epiaquepts	Typic Haplorthods, Typic Epiaquepts, Aeric Epiaquepts, Aquic Haplorthods	ME	45.8658	-68.6367	Oea
Harvest	2019.1	54	Penobscot Compartment 33	2-4	5	T2	thickness	cm	depth	less intensive harvest	stem-only harvest	forest clearcut	clearcut	logs+residues	logs+residues		26-50	50	other	fall-winter-spring	unknown	skidder	tracks	tracked skidder	spruce-fir-hardwood	spruce-fir-aspen-maple-pine	7.2	1070		lakeplain	H	till/lacustrine plain	H-M	unknown	1	Nearly level	Nearly level	glaciolacustrine	glaciolacustrine	Danforth, Scantic, Lamoine, Colonel	WD,PD,SPD,SPD	Spodosols, Inceptisols	Orthods, Aquepts	Haplorthods, Epiaquepts	Typic Haplorthods, Typic Epiaquepts, Aeric Epiaquepts, Aquic Haplorthods	ME	45.8658	-68.6367	Oea
Harvest	2019.2	55	HBEF WS5 Clearcut	3-5	8	T1	C	Mg ha-1	CHN	second-growth forest	second-growth, 60-100 year old	forest clearcut	clearcut	logs+residues	logs+residues		0-10	3	other	winter-summer	processor	skidder	unknown	feller-buncher, skidder	N.H. (mesic w/ conifers)	maple-beech-birch-spruce-fir	unknown	1400		bedrock-controlled till	M	bedrock-controlled till	M	490-760	3	S	SE	till from igneous or metamorphic rocks	schist till	Tunbridge, Lyman, Berkshire, Skerry, Becket	WD, SED, WD, MWD, WD	Spodosols	Orthods	Haplorthods	Typic Haplorthods, Lithic Haplorthods, Aquic Haplorthods	NH	45.8658	-68.6367	Oie
Harvest	2019.2	56	HBEF WS5 Clearcut	3-5	8	T1	C	Mg ha-1	CHN	second-growth forest	second-growth, 60-100 year old	forest clearcut	clearcut	logs+residues	logs+residues		0-10	3	other	winter-summer	processor	skidder	unknown	feller-buncher, skidder	N.H. (mesic w/ conifers)	maple-beech-birch-spruce-fir	unknown	1400		bedrock-controlled till	M	bedrock-controlled till	M	490-760	3	S	SE	till from igneous or metamorphic rocks	schist till	Tunbridge, Lyman, Berkshire, Skerry, Becket	WD, SED, WD, MWD, WD	Spodosols	Orthods	Haplorthods	Typic Haplorthods, Lithic Haplorthods, Aquic Haplorthods	NH	45.8658	-68.6367	Oa
Harvest	2019.2	57	HBEF WS5 Clearcut	3-5	8	T1	C	Mg ha-1	CHN	second-growth forest	second-growth, 60-100 year old	forest clearcut	clearcut	logs+residues	logs+residues		0-10	3	other	winter-summer	processor	skidder	unknown	feller-buncher, skidder	N.H. (mesic w/ conifers)	maple-beech-birch-spruce-fir	unknown	1400		bedrock-controlled till	M	bedrock-controlled till	M	490-760	3	S	SE	till from igneous or metamorphic rocks	schist till	Tunbridge, Lyman, Berkshire, Skerry, Becket	WD, SED, WD, MWD, WD	Spodosols	Orthods	Haplorthods	Typic Haplorthods, Lithic Haplorthods, Aquic Haplorthods	NH	45.8658	-68.6367	0-10
Harvest	2019.2	58	HBEF WS5 Clearcut	3-5	8	T1	C	Mg ha-1	CHN	second-growth forest	second-growth, 60-100 year old	forest clearcut	clearcut	logs+residues	logs+residues		0-10	3	other	winter-summer	processor	skidder	unknown	feller-buncher, skidder	N.H. (mesic w/ conifers)	maple-beech-birch-spruce-fir	unknown	1400		bedrock-controlled till	M	bedrock-controlled till	M	490-760	3	S	SE	till from igneous or metamorphic rocks	schist till	Tunbridge, Lyman, Berkshire, Skerry, Becket	WD, SED, WD, MWD, WD	Spodosols	Orthods	Haplorthods	Typic Haplorthods, Lithic Haplorthods, Aquic Haplorthods	NH	45.8658	-68.6367	10-20
Harvest	2019.2	59	HBEF WS5 Clearcut	3-5	8	T1	C	Mg ha-1	CHN	second-growth forest	second-growth, 60-100 year old	forest clearcut	clearcut	logs+residues	logs+residues		0-10	3	other	winter-summer	processor	skidder	unknown	feller-buncher, skidder	N.H. (mesic w/ conifers)	maple-beech-birch-spruce-fir	unknown	1400		bedrock-controlled till	M	bedrock-controlled till	M	490-760	3	S	SE	till from igneous or metamorphic rocks	schist till	Tunbridge, Lyman, Berkshire, Skerry, Becket	WD, SED, WD, MWD, WD	Spodosols	Orthods	Haplorthods	Typic Haplorthods, Lithic Haplorthods, Aquic Haplorthods	NH	45.8658	-68.6367	20-53
Harvest	2019.2	60	HBEF WS5 Clearcut	3-5	8	T1	C	Mg ha-1	CHN	second-growth forest	second-growth, 60-100 year old	forest clearcut	clearcut	logs+residues	logs+residues		0-10	3	other	winter-summer	processor	skidder	unknown	feller-buncher, skidder	N.H. (mesic w/ conifers)	maple-beech-birch-spruce-fir	unknown	1400		bedrock-controlled till	M	bedrock-controlled till	M	490-760	3	S	SE	till from igneous or metamorphic rocks	schist till	Tunbridge, Lyman, Berkshire, Skerry, Becket	WD, SED, WD, MWD, WD	Spodosols	Orthods	Haplorthods	Typic Haplorthods, Lithic Haplorthods, Aquic Haplorthods	NH	45.8658	-68.6367	0-53
Harvest	2019.2	61	HBEF WS5 Clearcut	3-5	8	T1	C	Mg ha-1	CHN	second-growth forest	second-growth, 60-100 year old	forest clearcut	clearcut	logs+residues	logs+residues		0-10	3	other	winter-summer	processor	skidder	unknown	feller-buncher, skidder	N.H. (mesic w/ conifers)	maple-beech-birch-spruce-fir	unknown	1400		bedrock-controlled till	M	bedrock-controlled till	M	490-760	3	S	SE	till from igneous or metamorphic rocks	schist till	Tunbridge, Lyman, Berkshire, Skerry, Becket	WD, SED, WD, MWD, WD	Spodosols	Orthods	Haplorthods	Typic Haplorthods, Lithic Haplorthods, Aquic Haplorthods	NH	45.8658	-68.6367	org-53
Harvest	2019.2	62	HBEF WS5 Clearcut	3-5	8	T1	C	Mg ha-1	CHN	second-growth forest	second-growth, 60-100 year old	forest clearcut	clearcut	logs+residues	logs+residues		0-10	8	other	winter-summer	processor	skidder	unknown	feller-buncher, skidder	N.H. (mesic w/ conifers)	maple-beech-birch-spruce-fir	unknown	1400		bedrock-controlled till	M	bedrock-controlled till	M	490-760	3	S	SE	till from igneous or metamorphic rocks	schist till	Tunbridge, Lyman, Berkshire, Skerry, Becket	WD, SED, WD, MWD, WD	Spodosols	Orthods	Haplorthods	Typic Haplorthods, Lithic Haplorthods, Aquic Haplorthods	NH	45.8658	-68.6367	Oie
Harvest	2019.2	63	HBEF WS5 Clearcut	3-5	8	T1	C	Mg ha-1	CHN	second-growth forest	second-growth, 60-100 year old	forest clearcut	clearcut	logs+residues	logs+residues		0-10	8	other	winter-summer	processor	skidder	unknown	feller-buncher, skidder	N.H. (mesic w/ conifers)	maple-beech-birch-spruce-fir	unknown	1400		bedrock-controlled till	M	bedrock-controlled till	M	490-760	3	S	SE	till from igneous or metamorphic rocks	schist till	Tunbridge, Lyman, Berkshire, Skerry, Becket	WD, SED, WD, MWD, WD	Spodosols	Orthods	Haplorthods	Typic Haplorthods, Lithic Haplorthods, Aquic Haplorthods	NH	45.8658	-68.6367	Oa
Harvest	2019.2	64	HBEF WS5 Clearcut	3-5	8	T1	C	Mg ha-1	CHN	second-growth forest	second-growth, 60-100 year old	forest clearcut	clearcut	logs+residues	logs+residues		0-10	8	other	winter-summer	processor	skidder	unknown	feller-buncher, skidder	N.H. (mesic w/ conifers)	maple-beech-birch-spruce-fir	unknown	1400		bedrock-controlled till	M	bedrock-controlled till	M	490-760	3	S	SE	till from igneous or metamorphic rocks	schist till	Tunbridge, Lyman, Berkshire, Skerry, Becket	WD, SED, WD, MWD, WD	Spodosols	Orthods	Haplorthods	Typic Haplorthods, Lithic Haplorthods, Aquic Haplorthods	NH	45.8658	-68.6367	0-10
Harvest	2019.2	65	HBEF WS5 Clearcut	3-5	8	T1	C	Mg ha-1	CHN	second-growth forest	second-growth, 60-100 year old	forest clearcut	clearcut	logs+residues	logs+residues		0-10	8	other	winter-summer	processor	skidder	unknown	feller-buncher, skidder	N.H. (mesic w/ conifers)	maple-beech-birch-spruce-fir	unknown	1400		bedrock-controlled till	M	bedrock-controlled till	M	490-760	3	S	SE	till from igneous or metamorphic rocks	schist till	Tunbridge, Lyman, Berkshire, Skerry, Becket	WD, SED, WD, MWD, WD	Spodosols	Orthods	Haplorthods	Typic Haplorthods, Lithic Haplorthods, Aquic Haplorthods	NH	45.8658	-68.6367	10-20
Harvest	2019.2	66	HBEF WS5 Clearcut	3-5	8	T1	C	Mg ha-1	CHN	second-growth forest	second-growth, 60-100 year old	forest clearcut	clearcut	logs+residues	logs+residues		0-10	8	other	winter-summer	processor	skidder	unknown	feller-buncher, skidder	N.H. (mesic w/ conifers)	maple-beech-birch-spruce-fir	unknown	1400		bedrock-controlled till	M	bedrock-controlled till	M	490-760	3	S	SE	till from igneous or metamorphic rocks	schist till	Tunbridge, Lyman, Berkshire, Skerry, Becket	WD, SED, WD, MWD, WD	Spodosols	Orthods	Haplorthods	Typic Haplorthods, Lithic Haplorthods, Aquic Haplorthods	NH	45.8658	-68.6367	20-53
Harvest	2019.2	67	HBEF WS5 Clearcut	3-5	8	T1	C	Mg ha-1	CHN	second-growth forest	second-growth, 60-100 year old	forest clearcut	clearcut	logs+residues	logs+residues		0-10	8	other	winter-summer	processor	skidder	unknown	feller-buncher, skidder	N.H. (mesic w/ conifers)	maple-beech-birch-spruce-fir	unknown	1400		bedrock-controlled till	M	bedrock-controlled till	M	490-760	3	S	SE	till from igneous or metamorphic rocks	schist till	Tunbridge, Lyman, Berkshire, Skerry, Becket	WD, SED, WD, MWD, WD	Spodosols	Orthods	Haplorthods	Typic Haplorthods, Lithic Haplorthods, Aquic Haplorthods	NH	45.8658	-68.6367	0-53
Harvest	2019.2	68	HBEF WS5 Clearcut	3-5	8	T1	C	Mg ha-1	CHN	second-growth forest	second-growth, 60-100 year old	forest clearcut	clearcut	logs+residues	logs+residues		0-10	8	other	winter-summer	processor	skidder	unknown	feller-buncher, skidder	N.H. (mesic w/ conifers)	maple-beech-birch-spruce-fir	unknown	1400		bedrock-controlled till	M	bedrock-controlled till	M	490-760	3	S	SE	till from igneous or metamorphic rocks	schist till	Tunbridge, Lyman, Berkshire, Skerry, Becket	WD, SED, WD, MWD, WD	Spodosols	Orthods	Haplorthods	Typic Haplorthods, Lithic Haplorthods, Aquic Haplorthods	NH	45.8658	-68.6367	org-53
Harvest	2019.2	69	HBEF WS5 Clearcut	3-5	8	T1	C	Mg ha-1	CHN	second-growth forest	second-growth, 60-100 year old	forest clearcut	clearcut	logs+residues	logs+residues		11-25	15	other	winter-summer	processor	skidder	unknown	feller-buncher, skidder	N.H. (mesic w/ conifers)	maple-beech-birch-spruce-fir	unknown	1400		bedrock-controlled till	M	bedrock-controlled till	M	490-760	3	S	SE	till from igneous or metamorphic rocks	schist till	Tunbridge, Lyman, Berkshire, Skerry, Becket	WD, SED, WD, MWD, WD	Spodosols	Orthods	Haplorthods	Typic Haplorthods, Lithic Haplorthods, Aquic Haplorthods	NH	45.8658	-68.6367	Oie
Harvest	2019.2	70	HBEF WS5 Clearcut	3-5	8	T1	C	Mg ha-1	CHN	second-growth forest	second-growth, 60-100 year old	forest clearcut	clearcut	logs+residues	logs+residues		11-25	15	other	winter-summer	processor	skidder	unknown	feller-buncher, skidder	N.H. (mesic w/ conifers)	maple-beech-birch-spruce-fir	unknown	1400		bedrock-controlled till	M	bedrock-controlled till	M	490-760	3	S	SE	till from igneous or metamorphic rocks	schist till	Tunbridge, Lyman, Berkshire, Skerry, Becket	WD, SED, WD, MWD, WD	Spodosols	Orthods	Haplorthods	Typic Haplorthods, Lithic Haplorthods, Aquic Haplorthods	NH	45.8658	-68.6367	Oa
Harvest	2019.2	71	HBEF WS5 Clearcut	3-5	8	T1	C	Mg ha-1	CHN	second-growth forest	second-growth, 60-100 year old	forest clearcut	clearcut	logs+residues	logs+residues		11-25	15	other	winter-summer	processor	skidder	unknown	feller-buncher, skidder	N.H. (mesic w/ conifers)	maple-beech-birch-spruce-fir	unknown	1400		bedrock-controlled till	M	bedrock-controlled till	M	490-760	3	S	SE	till from igneous or metamorphic rocks	schist till	Tunbridge, Lyman, Berkshire, Skerry, Becket	WD, SED, WD, MWD, WD	Spodosols	Orthods	Haplorthods	Typic Haplorthods, Lithic Haplorthods, Aquic Haplorthods	NH	45.8658	-68.6367	0-10
Harvest	2019.2	72	HBEF WS5 Clearcut	3-5	8	T1	C	Mg ha-1	CHN	second-growth forest	second-growth, 60-100 year old	forest clearcut	clearcut	logs+residues	logs+residues		11-25	15	other	winter-summer	processor	skidder	unknown	feller-buncher, skidder	N.H. (mesic w/ conifers)	maple-beech-birch-spruce-fir	unknown	1400		bedrock-controlled till	M	bedrock-controlled till	M	490-760	3	S	SE	till from igneous or metamorphic rocks	schist till	Tunbridge, Lyman, Berkshire, Skerry, Becket	WD, SED, WD, MWD, WD	Spodosols	Orthods	Haplorthods	Typic Haplorthods, Lithic Haplorthods, Aquic Haplorthods	NH	45.8658	-68.6367	10-20
Harvest	2019.2	73	HBEF WS5 Clearcut	3-5	8	T1	C	Mg ha-1	CHN	second-growth forest	second-growth, 60-100 year old	forest clearcut	clearcut	logs+residues	logs+residues		11-25	15	other	winter-summer	processor	skidder	unknown	feller-buncher, skidder	N.H. (mesic w/ conifers)	maple-beech-birch-spruce-fir	unknown	1400		bedrock-controlled till	M	bedrock-controlled till	M	490-760	3	S	SE	till from igneous or metamorphic rocks	schist till	Tunbridge, Lyman, Berkshire, Skerry, Becket	WD, SED, WD, MWD, WD	Spodosols	Orthods	Haplorthods	Typic Haplorthods, Lithic Haplorthods, Aquic Haplorthods	NH	45.8658	-68.6367	20-53
Harvest	2019.2	74	HBEF WS5 Clearcut	3-5	8	T1	C	Mg ha-1	CHN	second-growth forest	second-growth, 60-100 year old	forest clearcut	clearcut	logs+residues	logs+residues		11-25	15	other	winter-summer	processor	skidder	unknown	feller-buncher, skidder	N.H. (mesic w/ conifers)	maple-beech-birch-spruce-fir	unknown	1400		bedrock-controlled till	M	bedrock-controlled till	M	490-760	3	S	SE	till from igneous or metamorphic rocks	schist till	Tunbridge, Lyman, Berkshire, Skerry, Becket	WD, SED, WD, MWD, WD	Spodosols	Orthods	Haplorthods	Typic Haplorthods, Lithic Haplorthods, Aquic Haplorthods	NH	45.8658	-68.6367	0-53
Harvest	2019.2	75	HBEF WS5 Clearcut	3-5	8	T1	C	Mg ha-1	CHN	second-growth forest	second-growth, 60-100 year old	forest clearcut	clearcut	logs+residues	logs+residues		11-25	15	other	winter-summer	processor	skidder	unknown	feller-buncher, skidder	N.H. (mesic w/ conifers)	maple-beech-birch-spruce-fir	unknown	1400		bedrock-controlled till	M	bedrock-controlled till	M	490-760	3	S	SE	till from igneous or metamorphic rocks	schist till	Tunbridge, Lyman, Berkshire, Skerry, Becket	WD, SED, WD, MWD, WD	Spodosols	Orthods	Haplorthods	Typic Haplorthods, Lithic Haplorthods, Aquic Haplorthods	NH	45.8658	-68.6367	org-53
Harvest	2018.1	76	MacLeish hemlock/birch	3-5	6	F3	C, Db	%C, Mg ha-1, g cm-3	mass, CHN, density	second-growth forest	second-growth	forest selection harv	group selection	unknown			26-50	29	unknown	unknown	unknown	unknown	unknown	unknown	oak-northern hardwood	hemlock-birch-oak	unknown	unknown		bedrock-controlled till	M	bedrock-controlled till	M	270	1-2	unknown	unknown	till from igneous or metamorphic rocks	schist till	Westminster	SED	Inceptisols	Udepts	Dystrudepts	Lithic Dystrudepts	MA	42.45	-72.68	O
Harvest	2018.2	77	RI ESD	2-5	9	T5	thickness	cm	depth	second-growth forest	second growth 60-100 yr old	forest selection harv	group selection	unknown			11-25	10-15	unknown	unknown	unknown	unknown	unknown	unknown	oak-northern hardwood	oak-pine-maple	9.7-10.4	1230-1310		outwash plain	M	outwash plain	M	13-109	1-2	unknown	unknown	outwash	outwash	Merrimac, Enfield	SED,WD	Inceptisols	Udepts	Dystrudepts	Typic Dystrupdepts	RI	41.6	-71.5	O
Harvest	2018.2	78	RI ESD	2-5	9	T5	C	Mg ha-1	CHN	second-growth forest	second growth 60-100 yr old	forest selection harv	group selection	unknown			11-25	10-15	unknown	unknown	unknown	unknown	unknown	unknown	oak-northern hardwood	oak-pine-maple	9.7-10.4	1230-1310		outwash plain	M	outwash plain	M	13-109	1-2	unknown	unknown	outwash	outwash	Merrimac, Enfield	SED,WD	Inceptisols	Udepts	Dystrudepts	Typic Dystrupdepts	RI	41.6	-71.5	0-50
Harvest	2017.1	79	North Branch Farm	3-5	8	T4	Db, C	g cm-3, %C	density, CHN	second-growth forest	second growth formerly grazed woodlot	forest thinned	thin	logs+residues	logs+residues		0-10	2	other	summer	unknown	skidder	unknown	skidder	N.H. (mesic- maple-beech-birch type)	maple-birch-ash-cherry-elm-basswood	unknown	unknown		till unknown	M	till unknown	M	unknown	2	unknown		melt-out till	melt-out till	Monadnock	WD	Spodosols	Orthods	Haplorthods	Typic Haplorthods	NY	44.5911	-73.8954	0-10
Deforestation-ag	2017.1	80	North Branch Farm	3-5	8	T4	Db, C	g cm-3, %C	density, CHN	second-growth forest	second growth formerly grazed woodlot	forest to pasture/meadow	pasture/grass	logs+residues	logs+residues		0-10	2	other	summer	unknown	skidder	unknown	skidder	N.H. (mesic- maple-beech-birch type)	maple-birch-ash-cherry-elm-basswood	unknown	unknown		till unknown	M	till unknown	M	unknown	2	unknown		melt-out till	melt-out till	Monadnock	WD	Spodosols	Orthods	Haplorthods	Typic Haplorthods	NY	44.5911	-73.8954	0-10
Deforestation-ag	2017.1	81	North Branch Farm	3-5	8	T4	Db, C	g cm-3, %C	density, CHN	second-growth forest	second growth formerly grazed woodlot	forest to pasture/meadow	pasture/grass	logs+residues	logs+residues		0-10	2	other	summer	unknown	skidder	unknown	skidder	N.H. (mesic- maple-beech-birch type)	maple-birch-ash-cherry-elm-basswood	unknown	unknown		till unknown	M	till unknown	M	unknown	2	unknown		melt-out till	melt-out till	Monadnock	WD	Spodosols	Orthods	Haplorthods	Typic Haplorthods	NY	44.5911	-73.8954	0-10
Harvest	2017.2	82	AEC-Richardson	5-8	6, 12	SF2, F3	Db, C	g cm-3, Mg ha-1	density, CHN	old-growth forest	>120 year old	forest clearcut	clearcut	unknown			0-10	1	unknown	unknown	unknown	unknown	unknown	unknown	oak-northern hardwood	maple-birch-beech-aspen-oak-hemlock	5.2	1074		bedrock-controlled till	M	bedrock-controlled till	M	550	unknown	unknown	unknown	dense or lodgment till	lodgment till	Becket, Tunbridge, Skerry	WD	Spodosols	Orthods	Haplorthods	Typic Haplorthods, Aquic Haplorthods	NY	43.9694	-74.1647	O
Harvest	2017.2	83	AEC-Richardson	5-8	6, 12	SF2, F3	Db, C	g cm-3, Mg ha-1	density, CHN	old-growth forest	>120 year old	forest clearcut	clearcut	unknown			11-25	19	unknown	unknown	unknown	unknown	unknown	unknown	oak-northern hardwood	maple-birch-beech-aspen-oak-hemlock	5.2	1074		bedrock-controlled till	M	bedrock-controlled till	M	550	unknown	unknown	unknown	dense or lodgment till	lodgment till	Becket, Tunbridge, Skerry	WD	Spodosols	Orthods	Haplorthods	Typic Haplorthods, Aquic Haplorthods	NY	43.9694	-74.1647	O
Harvest	2017.2	84	AEC-Richardson	5-8	6, 12	SF2, F3	Db, C	g cm-3, Mg ha-1	density, CHN	old-growth forest	>120 year old	forest clearcut	clearcut	unknown			50-100	55	unknown	unknown	unknown	unknown	unknown	unknown	oak-northern hardwood	maple-birch-beech-aspen-oak-hemlock	5.2	1074		bedrock-controlled till	M	bedrock-controlled till	M	550	unknown	unknown	unknown	dense or lodgment till	lodgment till	Becket, Tunbridge, Skerry	WD	Spodosols	Orthods	Haplorthods	Typic Haplorthods, Aquic Haplorthods	NY	43.9694	-74.1647	O
Harvest	2017.2	85	BEF-Richardson	5-8	6, 12	SF2, F3	Db, C	g cm-3, Mg ha-1	density, CHN	second-growth forest	second growth 120 yr old	forest clearcut	clearcut	unknown			0-10	5	unknown	unknown	unknown	unknown	unknown	unknown	N.H. (mesic w/ conifers)	beech-birch-maple-hemlock-cherry	6.2	1326		bedrock-controlled till	M	bedrock-controlled till	M	290-340	1	unknown		dense or lodgment till	lodgment till	Marlow-Peru	WD, MWD	Spodosols	Orthods	Haplorthods	Oxyaquic Haplorthods, Aquic Haplorthods	NH	44.0778	-71.2828	O
Harvest	2017.2	86	BEF-Richardson	5-8	6, 12	SF2, F3	Db, C	g cm-3, Mg ha-1	density, CHN	second-growth forest	second growth 120 yr old	forest clearcut	clearcut	unknown			11-25	25	unknown	unknown	unknown	unknown	unknown	unknown	N.H. (mesic w/ conifers)	beech-birch-maple-hemlock-cherry	6.2	1326		bedrock-controlled till	M	bedrock-controlled till	M	330-340	1-2	unknown		dense or lodgment till	lodgment till	Marlow-Peru	WD, MWD	Spodosols	Orthods	Haplorthods	Oxyaquic Haplorthods, Aquic Haplorthods	NH	44.0778	-71.2828	O
Harvest	2017.2	87	BEF-Richardson	5-8	6, 12	SF2, F3	Db, C	g cm-3, Mg ha-1	density, CHN	second-growth forest	second growth 120 yr old	forest clearcut	clearcut	unknown			50-100	55	unknown	unknown	unknown	unknown	unknown	unknown	N.H. (mesic w/ conifers)	beech-birch-maple-hemlock-cherry	6.2	1326		bedrock-controlled till	M	bedrock-controlled till	M	290-340	1	unknown		dense or lodgment till	lodgment till	Marlow-Peru	WD, MWD	Spodosols	Orthods	Haplorthods	Oxyaquic Haplorthods, Aquic Haplorthods	NH	44.0778	-71.2828	O
Harvest	2017.2	88	HF-Richardson	5-8	6, 12	SF2, F3	Db, C	g cm-3, Mg ha-1	density, CHN	second-growth forest	second growth 84 yr old	forest clearcut	clearcut	unknown			0-10	5	unknown	unknown	unknown	unknown	unknown	unknown	oak-northern hardwood	maple-birch-beech-aspen-oak-hemlock	7.8	1197		moraine	M	moraine	M	360	unknown	unknown	unknown	till (general)	till	Gloucester	WD, SED	Inceptisols	Udepts	Dystrudepts	Typic Dystrudepts	MA	42.4875	-72.1875	O
Harvest	2017.2	89	HF-Richardson	5-8	6, 12	SF2, F3	Db, C	g cm-3, Mg ha-1	density, CHN	second-growth forest	second growth 84 yr old	forest clearcut	clearcut	unknown			11-25	20	unknown	unknown	unknown	unknown	unknown	unknown	oak-northern hardwood	maple-birch-beech-aspen-oak-hemlock	7.8	1197		moraine	M	moraine	M	360	unknown	unknown	unknown	till (general)	till	Gloucester	WD, SED	Inceptisols	Udepts	Dystrudepts	Typic Dystrudepts	MA	42.4875	-72.1875	O
Harvest	2017.2	90	HF-Richardson	5-8	6, 12	SF2, F3	Db, C	g cm-3, Mg ha-1	density, CHN	second-growth forest	second growth 84 yr old	forest clearcut	clearcut	unknown			50-100	64	unknown	unknown	unknown	unknown	unknown	unknown	oak-northern hardwood	maple-birch-beech-aspen-oak-hemlock	7.8	1197		moraine	M	moraine	M	360	unknown	unknown	unknown	till (general)	till	Gloucester	WD, SED	Inceptisols	Udepts	Dystrudepts	Typic Dystrudepts	MA	42.4875	-72.1875	O
Harvest	2015.1, 2017.2	91	AEC-P&R	2-4	RawData	XLS	Db, C	g cm-3, %C	density, CHN	old-growth forest	old-growth	forest clearcut	clearcut	unknown			0-10	1	unknown	unknown	unknown	unknown	unknown	unknown	oak-northern hardwood	maple-birch-beech-aspen-oak-hemlock	5.2	1074		bedrock-controlled till	M	bedrock-controlled till	M	550	unknown	unknown		dense or lodgment till	lodgment till	Becket, Tunbridge, Skerry	WD	Spodosols	Orthods	Haplorthods	Typic Haplorthods, Aquic Haplorthods	NY	43.9694	-74.1647	0-10
Harvest	2015.1, 2017.2	92	AEC-P&R	2-4	RawData	XLS	Db, C	g cm-3, %C	density, CHN	old-growth forest	old-growth	forest clearcut	clearcut	unknown			11-25	19	unknown	unknown	unknown	unknown	unknown	unknown	oak-northern hardwood	maple-birch-beech-aspen-oak-hemlock	5.2	1074		bedrock-controlled till	M	bedrock-controlled till	M	550	unknown	unknown		dense or lodgment till	lodgment till	Becket, Tunbridge, Skerry	WD	Spodosols	Orthods	Haplorthods	Typic Haplorthods, Aquic Haplorthods	NY	43.9694	-74.1647	0-10
Harvest	2015.1, 2017.2	93	AEC-P&R	2-4	RawData	XLS	Db, C	g cm-3, %C	density, CHN	old-growth forest	old-growth	forest clearcut	clearcut	unknown			50-100	55	unknown	unknown	unknown	unknown	unknown	unknown	oak-northern hardwood	maple-birch-beech-aspen-oak-hemlock	5.2	1074		bedrock-controlled till	M	bedrock-controlled till	M	550	unknown	unknown		dense or lodgment till	lodgment till	Becket, Tunbridge, Skerry	WD	Spodosols	Orthods	Haplorthods	Typic Haplorthods, Aquic Haplorthods	NY	43.9694	-74.1647	0-10
Harvest	2015.1, 2017.2	94	AEC-P&R	2-4	RawData	XLS	Db, C	g cm-3, %C	density, CHN	old-growth forest	old-growth	forest clearcut	clearcut	unknown			0-10	1	unknown	unknown	unknown	unknown	unknown	unknown	oak-northern hardwood	maple-birch-beech-aspen-oak-hemlock	5.2	1074		bedrock-controlled till	M	bedrock-controlled till	M	550	unknown	unknown		dense or lodgment till	lodgment till	Becket, Tunbridge, Skerry	WD	Spodosols	Orthods	Haplorthods	Typic Haplorthods, Aquic Haplorthods	NY	43.9694	-74.1647	10-20
Harvest	2015.1, 2017.2	95	AEC-P&R	2-4	RawData	XLS	Db, C	g cm-3, %C	density, CHN	old-growth forest	old-growth	forest clearcut	clearcut	unknown			11-25	19	unknown	unknown	unknown	unknown	unknown	unknown	oak-northern hardwood	maple-birch-beech-aspen-oak-hemlock	5.2	1074		bedrock-controlled till	M	bedrock-controlled till	M	550	unknown	unknown		dense or lodgment till	lodgment till	Becket, Tunbridge, Skerry	WD	Spodosols	Orthods	Haplorthods	Typic Haplorthods, Aquic Haplorthods	NY	43.9694	-74.1647	10-20
Harvest	2015.1, 2017.2	96	AEC-P&R	2-4	RawData	XLS	Db, C	g cm-3, %C	density, CHN	old-growth forest	old-growth	forest clearcut	clearcut	unknown			50-100	55	unknown	unknown	unknown	unknown	unknown	unknown	oak-northern hardwood	maple-birch-beech-aspen-oak-hemlock	5.2	1074		bedrock-controlled till	M	bedrock-controlled till	M	550	unknown	unknown		dense or lodgment till	lodgment till	Becket, Tunbridge, Skerry	WD	Spodosols	Orthods	Haplorthods	Typic Haplorthods, Aquic Haplorthods	NY	43.9694	-74.1647	10-20
Harvest	2015.1, 2017.2	97	AEC-P&R	2-4	RawData	XLS	Db, C	g cm-3, %C	density, CHN	old-growth forest	old-growth	forest clearcut	clearcut	unknown			0-10	1	unknown	unknown	unknown	unknown	unknown	unknown	oak-northern hardwood	maple-birch-beech-aspen-oak-hemlock	5.2	1074		bedrock-controlled till	M	bedrock-controlled till	M	550	unknown	unknown		dense or lodgment till	lodgment till	Becket, Tunbridge, Skerry	WD	Spodosols	Orthods	Haplorthods	Typic Haplorthods, Aquic Haplorthods	NY	43.9694	-74.1647	20-30
Harvest	2015.1, 2017.2	98	AEC-P&R	2-4	RawData	XLS	Db, C	g cm-3, %C	density, CHN	old-growth forest	old-growth	forest clearcut	clearcut	unknown			11-25	19	unknown	unknown	unknown	unknown	unknown	unknown	oak-northern hardwood	maple-birch-beech-aspen-oak-hemlock	5.2	1074		bedrock-controlled till	M	bedrock-controlled till	M	550	unknown	unknown		dense or lodgment till	lodgment till	Becket, Tunbridge, Skerry	WD	Spodosols	Orthods	Haplorthods	Typic Haplorthods, Aquic Haplorthods	NY	43.9694	-74.1647	20-30
Harvest	2015.1, 2017.2	99	AEC-P&R	2-4	RawData	XLS	Db, C	g cm-3, %C	density, CHN	old-growth forest	old-growth	forest clearcut	clearcut	unknown			50-100	55	unknown	unknown	unknown	unknown	unknown	unknown	oak-northern hardwood	maple-birch-beech-aspen-oak-hemlock	5.2	1074		bedrock-controlled till	M	bedrock-controlled till	M	550	unknown	unknown		dense or lodgment till	lodgment till	Becket, Tunbridge, Skerry	WD	Spodosols	Orthods	Haplorthods	Typic Haplorthods, Aquic Haplorthods	NY	43.9694	-74.1647	20-30
Harvest	2015.1, 2017.2	100	AEC-P&R	2-4	RawData	XLS	Db, C	g cm-3, %C	density, CHN	old-growth forest	old-growth	forest clearcut	clearcut	unknown			0-10	1	unknown	unknown	unknown	unknown	unknown	unknown	oak-northern hardwood	maple-birch-beech-aspen-oak-hemlock	5.2	1074		bedrock-controlled till	M	bedrock-controlled till	M	550	unknown	unknown		dense or lodgment till	lodgment till	Becket, Tunbridge, Skerry	WD	Spodosols	Orthods	Haplorthods	Typic Haplorthods, Aquic Haplorthods	NY	43.9694	-74.1647	30-45
Harvest	2015.1, 2017.2	101	AEC-P&R	2-4	RawData	XLS	Db, C	g cm-3, %C	density, CHN	old-growth forest	old-growth	forest clearcut	clearcut	unknown			11-25	19	unknown	unknown	unknown	unknown	unknown	unknown	oak-northern hardwood	maple-birch-beech-aspen-oak-hemlock	5.2	1074		bedrock-controlled till	M	bedrock-controlled till	M	550	unknown	unknown		dense or lodgment till	lodgment till	Becket, Tunbridge, Skerry	WD	Spodosols	Orthods	Haplorthods	Typic Haplorthods, Aquic Haplorthods	NY	43.9694	-74.1647	30-45
Harvest	2015.1, 2017.2	102	AEC-P&R	2-4	RawData	XLS	Db, C	g cm-3, %C	density, CHN	old-growth forest	old-growth	forest clearcut	clearcut	unknown			50-100	55	unknown	unknown	unknown	unknown	unknown	unknown	oak-northern hardwood	maple-birch-beech-aspen-oak-hemlock	5.2	1074		bedrock-controlled till	M	bedrock-controlled till	M	550	unknown	unknown		dense or lodgment till	lodgment till	Becket, Tunbridge, Skerry	WD	Spodosols	Orthods	Haplorthods	Typic Haplorthods, Aquic Haplorthods	NY	43.9694	-74.1647	30-45
Harvest	2015.1, 2017.2	103	AEC-P&R	2-4	RawData	XLS	Db, C	g cm-3, %C	density, CHN	old-growth forest	old-growth	forest clearcut	clearcut	unknown			0-10	1	unknown	unknown	unknown	unknown	unknown	unknown	oak-northern hardwood	maple-birch-beech-aspen-oak-hemlock	5.2	1074		bedrock-controlled till	M	bedrock-controlled till	M	550	unknown	unknown		dense or lodgment till	lodgment till	Becket, Tunbridge, Skerry	WD	Spodosols	Orthods	Haplorthods	Typic Haplorthods, Aquic Haplorthods	NY	43.9694	-74.1647	45-60
Harvest	2015.1, 2017.2	104	AEC-P&R	2-4	RawData	XLS	Db, C	g cm-3, %C	density, CHN	old-growth forest	old-growth	forest clearcut	clearcut	unknown			11-25	19	unknown	unknown	unknown	unknown	unknown	unknown	oak-northern hardwood	maple-birch-beech-aspen-oak-hemlock	5.2	1074		bedrock-controlled till	M	bedrock-controlled till	M	550	unknown	unknown		dense or lodgment till	lodgment till	Becket, Tunbridge, Skerry	WD	Spodosols	Orthods	Haplorthods	Typic Haplorthods, Aquic Haplorthods	NY	43.9694	-74.1647	45-60
Harvest	2015.1, 2017.2	105	AEC-P&R	2-4	RawData	XLS	C	Mg ha-1	density, CHN	old-growth forest	old-growth	forest clearcut	clearcut	unknown			0-10	1	unknown	unknown	unknown	unknown	unknown	unknown	oak-northern hardwood	maple-birch-beech-aspen-oak-hemlock	5.2	1074		bedrock-controlled till	M	bedrock-controlled till	M	550	unknown	unknown		dense or lodgment till	lodgment till	Becket, Tunbridge, Skerry	WD	Spodosols	Orthods	Haplorthods	Typic Haplorthods, Aquic Haplorthods	NY	43.9694	-74.1647	0-60
Harvest	2015.1, 2017.2	106	AEC-P&R	2-4	RawData	XLS	C	Mg ha-1	density, CHN	old-growth forest	old-growth	forest clearcut	clearcut	unknown			11-25	19	unknown	unknown	unknown	unknown	unknown	unknown	oak-northern hardwood	maple-birch-beech-aspen-oak-hemlock	5.2	1074		bedrock-controlled till	M	bedrock-controlled till	M	550	unknown	unknown		dense or lodgment till	lodgment till	Becket, Tunbridge, Skerry	WD	Spodosols	Orthods	Haplorthods	Typic Haplorthods, Aquic Haplorthods	NY	43.9694	-74.1647	0-60
Harvest	2015.1, 2017.2	107	AEC-P&R	2-4	RawData	XLS	C	Mg ha-1	density, CHN	old-growth forest	old-growth	forest clearcut	clearcut	unknown			0-10	1	unknown	unknown	unknown	unknown	unknown	unknown	oak-northern hardwood	maple-birch-beech-aspen-oak-hemlock	5.2	1074		bedrock-controlled till	M	bedrock-controlled till	M	550	unknown	unknown		dense or lodgment till	lodgment till	Becket, Tunbridge, Skerry	WD	Spodosols	Orthods	Haplorthods	Typic Haplorthods, Aquic Haplorthods	NY	43.9694	-74.1647	org-60
Harvest	2015.1, 2017.2	108	AEC-P&R	2-4	RawData	XLS	C	Mg ha-1	density, CHN	old-growth forest	old-growth	forest clearcut	clearcut	unknown			11-25	19	unknown	unknown	unknown	unknown	unknown	unknown	oak-northern hardwood	maple-birch-beech-aspen-oak-hemlock	5.2	1074		bedrock-controlled till	M	bedrock-controlled till	M	550	unknown	unknown		dense or lodgment till	lodgment till	Becket, Tunbridge, Skerry	WD	Spodosols	Orthods	Haplorthods	Typic Haplorthods, Aquic Haplorthods	NY	43.9694	-74.1647	org-60
Harvest	2015.1, 2017.2	109	BEF-P&R	2-4	RawData	XLS	Db, C	g cm-3, %C	density, CHN	second-growth forest	second growth 120 yr old	forest clearcut	clearcut	unknown			0-10	5	unknown	unknown	unknown	unknown	unknown	unknown	N.H. (mesic w/ conifers)	beech-birch-maple-hemlock-cherry	6.2	1326		bedrock-controlled till	M	bedrock-controlled till	M	290-340	1	unknown		dense or lodgment till	lodgment till	Marlow-Peru	WD, MWD	Spodosols	Orthods	Haplorthods	Oxyaquic Haplorthods, Aquic Haplorthods	NH	44.0778	-71.2828	0-10
Harvest	2015.1, 2017.2	110	BEF-P&R	2-4	RawData	XLS	Db, C	g cm-3, %C	density, CHN	second-growth forest	second growth 120 yr old	forest clearcut	clearcut	unknown			11-25	12	unknown	unknown	unknown	unknown	unknown	unknown	N.H. (mesic w/ conifers)	beech-birch-maple-hemlock-cherry	6.2	1326		bedrock-controlled till	M	bedrock-controlled till	M	270-340	1	unknown		dense or lodgment till	lodgment till	Marlow-Peru	WD, MWD	Spodosols	Orthods	Haplorthods	Oxyaquic Haplorthods, Aquic Haplorthods	NH	44.0778	-71.2828	0-10
Harvest	2015.1, 2017.2	111	BEF-P&R	2-4	RawData	XLS	Db, C	g cm-3, %C	density, CHN	second-growth forest	second growth 120 yr old	forest clearcut	clearcut	unknown			11-25	25	unknown	unknown	unknown	unknown	unknown	unknown	N.H. (mesic w/ conifers)	beech-birch-maple-hemlock-cherry	6.2	1326		bedrock-controlled till	M	bedrock-controlled till	M	330-340	1-2	unknown		dense or lodgment till	lodgment till	Marlow-Peru	WD, MWD	Spodosols	Orthods	Haplorthods	Oxyaquic Haplorthods, Aquic Haplorthods	NH	44.0778	-71.2828	0-10
Harvest	2015.1, 2017.2	112	BEF-P&R	2-4	RawData	XLS	Db, C	g cm-3, %C	density, CHN	second-growth forest	second growth 120 yr old	forest clearcut	clearcut	unknown			50-100	55	unknown	unknown	unknown	unknown	unknown	unknown	N.H. (mesic w/ conifers)	beech-birch-maple-hemlock-cherry	6.2	1326		bedrock-controlled till	M	bedrock-controlled till	M	290-340	1	unknown		dense or lodgment till	lodgment till	Marlow-Peru	WD, MWD	Spodosols	Orthods	Haplorthods	Oxyaquic Haplorthods, Aquic Haplorthods	NH	44.0778	-71.2828	0-10
Harvest	2015.1, 2017.2	113	BEF-P&R	2-4	RawData	XLS	Db, C	g cm-3, %C	density, CHN	second-growth forest	second growth 120 yr old	forest clearcut	clearcut	unknown			0-10	5	unknown	unknown	unknown	unknown	unknown	unknown	N.H. (mesic w/ conifers)	beech-birch-maple-hemlock-cherry	6.2	1326		bedrock-controlled till	M	bedrock-controlled till	M	290-340	1	unknown		dense or lodgment till	lodgment till	Marlow-Peru	WD, MWD	Spodosols	Orthods	Haplorthods	Oxyaquic Haplorthods, Aquic Haplorthods	NH	44.0778	-71.2828	10-20
Harvest	2015.1, 2017.2	114	BEF-P&R	2-4	RawData	XLS	Db, C	g cm-3, %C	density, CHN	second-growth forest	second growth 120 yr old	forest clearcut	clearcut	unknown			11-25	12	unknown	unknown	unknown	unknown	unknown	unknown	N.H. (mesic w/ conifers)	beech-birch-maple-hemlock-cherry	6.2	1326		bedrock-controlled till	M	bedrock-controlled till	M	270-340	1	unknown		dense or lodgment till	lodgment till	Marlow-Peru	WD, MWD	Spodosols	Orthods	Haplorthods	Oxyaquic Haplorthods, Aquic Haplorthods	NH	44.0778	-71.2828	10-20
Harvest	2015.1, 2017.2	115	BEF-P&R	2-4	RawData	XLS	Db, C	g cm-3, %C	density, CHN	second-growth forest	second growth 120 yr old	forest clearcut	clearcut	unknown			11-25	25	unknown	unknown	unknown	unknown	unknown	unknown	N.H. (mesic w/ conifers)	beech-birch-maple-hemlock-cherry	6.2	1326		bedrock-controlled till	M	bedrock-controlled till	M	330-340	1-2	unknown		dense or lodgment till	lodgment till	Marlow-Peru	WD, MWD	Spodosols	Orthods	Haplorthods	Oxyaquic Haplorthods, Aquic Haplorthods	NH	44.0778	-71.2828	10-20
Harvest	2015.1, 2017.2	116	BEF-P&R	2-4	RawData	XLS	Db, C	g cm-3, %C	density, CHN	second-growth forest	second growth 120 yr old	forest clearcut	clearcut	unknown			50-100	55	unknown	unknown	unknown	unknown	unknown	unknown	N.H. (mesic w/ conifers)	beech-birch-maple-hemlock-cherry	6.2	1326		bedrock-controlled till	M	bedrock-controlled till	M	290-340	1	unknown		dense or lodgment till	lodgment till	Marlow-Peru	WD, MWD	Spodosols	Orthods	Haplorthods	Oxyaquic Haplorthods, Aquic Haplorthods	NH	44.0778	-71.2828	10-20
Harvest	2015.1, 2017.2	117	BEF-P&R	2-4	RawData	XLS	Db, C	g cm-3, %C	density, CHN	second-growth forest	second growth 120 yr old	forest clearcut	clearcut	unknown			0-10	5	unknown	unknown	unknown	unknown	unknown	unknown	N.H. (mesic w/ conifers)	beech-birch-maple-hemlock-cherry	6.2	1326		bedrock-controlled till	M	bedrock-controlled till	M	290-340	1	unknown		dense or lodgment till	lodgment till	Marlow-Peru	WD, MWD	Spodosols	Orthods	Haplorthods	Oxyaquic Haplorthods, Aquic Haplorthods	NH	44.0778	-71.2828	20-30
Harvest	2015.1, 2017.2	118	BEF-P&R	2-4	RawData	XLS	Db, C	g cm-3, %C	density, CHN	second-growth forest	second growth 120 yr old	forest clearcut	clearcut	unknown			11-25	12	unknown	unknown	unknown	unknown	unknown	unknown	N.H. (mesic w/ conifers)	beech-birch-maple-hemlock-cherry	6.2	1326		bedrock-controlled till	M	bedrock-controlled till	M	270-340	1	unknown		dense or lodgment till	lodgment till	Marlow-Peru	WD, MWD	Spodosols	Orthods	Haplorthods	Oxyaquic Haplorthods, Aquic Haplorthods	NH	44.0778	-71.2828	20-30
Harvest	2015.1, 2017.2	119	BEF-P&R	2-4	RawData	XLS	Db, C	g cm-3, %C	density, CHN	second-growth forest	second growth 120 yr old	forest clearcut	clearcut	unknown			11-25	25	unknown	unknown	unknown	unknown	unknown	unknown	N.H. (mesic w/ conifers)	beech-birch-maple-hemlock-cherry	6.2	1326		bedrock-controlled till	M	bedrock-controlled till	M	330-340	1-2	unknown		dense or lodgment till	lodgment till	Marlow-Peru	WD, MWD	Spodosols	Orthods	Haplorthods	Oxyaquic Haplorthods, Aquic Haplorthods	NH	44.0778	-71.2828	20-30
Harvest	2015.1, 2017.2	120	BEF-P&R	2-4	RawData	XLS	Db, C	g cm-3, %C	density, CHN	second-growth forest	second growth 120 yr old	forest clearcut	clearcut	unknown			50-100	55	unknown	unknown	unknown	unknown	unknown	unknown	N.H. (mesic w/ conifers)	beech-birch-maple-hemlock-cherry	6.2	1326		bedrock-controlled till	M	bedrock-controlled till	M	290-340	1	unknown		dense or lodgment till	lodgment till	Marlow-Peru	WD, MWD	Spodosols	Orthods	Haplorthods	Oxyaquic Haplorthods, Aquic Haplorthods	NH	44.0778	-71.2828	20-30
Harvest	2015.1, 2017.2	121	BEF-P&R	2-4	RawData	XLS	Db, C	g cm-3, %C	density, CHN	second-growth forest	second growth 120 yr old	forest clearcut	clearcut	unknown			0-10	5	unknown	unknown	unknown	unknown	unknown	unknown	N.H. (mesic w/ conifers)	beech-birch-maple-hemlock-cherry	6.2	1326		bedrock-controlled till	M	bedrock-controlled till	M	290-340	1	unknown		dense or lodgment till	lodgment till	Marlow-Peru	WD, MWD	Spodosols	Orthods	Haplorthods	Oxyaquic Haplorthods, Aquic Haplorthods	NH	44.0778	-71.2828	30-45
Harvest	2015.1, 2017.2	122	BEF-P&R	2-4	RawData	XLS	Db, C	g cm-3, %C	density, CHN	second-growth forest	second growth 120 yr old	forest clearcut	clearcut	unknown			11-25	12	unknown	unknown	unknown	unknown	unknown	unknown	N.H. (mesic w/ conifers)	beech-birch-maple-hemlock-cherry	6.2	1326		bedrock-controlled till	M	bedrock-controlled till	M	270-340	1	unknown		dense or lodgment till	lodgment till	Marlow-Peru	WD, MWD	Spodosols	Orthods	Haplorthods	Oxyaquic Haplorthods, Aquic Haplorthods	NH	44.0778	-71.2828	30-45
Harvest	2015.1, 2017.2	123	BEF-P&R	2-4	RawData	XLS	Db, C	g cm-3, %C	density, CHN	second-growth forest	second growth 120 yr old	forest clearcut	clearcut	unknown			11-25	25	unknown	unknown	unknown	unknown	unknown	unknown	N.H. (mesic w/ conifers)	beech-birch-maple-hemlock-cherry	6.2	1326		bedrock-controlled till	M	bedrock-controlled till	M	330-340	1-2	unknown		dense or lodgment till	lodgment till	Marlow-Peru	WD, MWD	Spodosols	Orthods	Haplorthods	Oxyaquic Haplorthods, Aquic Haplorthods	NH	44.0778	-71.2828	30-45
Harvest	2015.1, 2017.2	124	BEF-P&R	2-4	RawData	XLS	Db, C	g cm-3, %C	density, CHN	second-growth forest	second growth 120 yr old	forest clearcut	clearcut	unknown			50-100	55	unknown	unknown	unknown	unknown	unknown	unknown	N.H. (mesic w/ conifers)	beech-birch-maple-hemlock-cherry	6.2	1326		bedrock-controlled till	M	bedrock-controlled till	M	290-340	1	unknown		dense or lodgment till	lodgment till	Marlow-Peru	WD, MWD	Spodosols	Orthods	Haplorthods	Oxyaquic Haplorthods, Aquic Haplorthods	NH	44.0778	-71.2828	30-45
Harvest	2015.1, 2017.2	125	BEF-P&R	2-4	RawData	XLS	Db, C	g cm-3, %C	density, CHN	second-growth forest	second growth 120 yr old	forest clearcut	clearcut	unknown			0-10	5	unknown	unknown	unknown	unknown	unknown	unknown	N.H. (mesic w/ conifers)	beech-birch-maple-hemlock-cherry	6.2	1326		bedrock-controlled till	M	bedrock-controlled till	M	290-340	1	unknown		dense or lodgment till	lodgment till	Marlow-Peru	WD, MWD	Spodosols	Orthods	Haplorthods	Oxyaquic Haplorthods, Aquic Haplorthods	NH	44.0778	-71.2828	45-60
Harvest	2015.1, 2017.2	126	BEF-P&R	2-4	RawData	XLS	Db, C	g cm-3, %C	density, CHN	second-growth forest	second growth 120 yr old	forest clearcut	clearcut	unknown			11-25	12	unknown	unknown	unknown	unknown	unknown	unknown	N.H. (mesic w/ conifers)	beech-birch-maple-hemlock-cherry	6.2	1326		bedrock-controlled till	M	bedrock-controlled till	M	270-340	1	unknown		dense or lodgment till	lodgment till	Marlow-Peru	WD, MWD	Spodosols	Orthods	Haplorthods	Oxyaquic Haplorthods, Aquic Haplorthods	NH	44.0778	-71.2828	45-60
Harvest	2015.1, 2017.2	127	BEF-P&R	2-4	RawData	XLS	Db, C	g cm-3, %C	density, CHN	second-growth forest	second growth 120 yr old	forest clearcut	clearcut	unknown			11-25	25	unknown	unknown	unknown	unknown	unknown	unknown	N.H. (mesic w/ conifers)	beech-birch-maple-hemlock-cherry	6.2	1326		bedrock-controlled till	M	bedrock-controlled till	M	330-340	1-2	unknown		dense or lodgment till	lodgment till	Marlow-Peru	WD, MWD	Spodosols	Orthods	Haplorthods	Oxyaquic Haplorthods, Aquic Haplorthods	NH	44.0778	-71.2828	45-60
Harvest	2015.1, 2017.2	128	BEF-P&R	2-4	RawData	XLS	Db, C	g cm-3, %C	density, CHN	second-growth forest	second growth 120 yr old	forest clearcut	clearcut	unknown			50-100	55	unknown	unknown	unknown	unknown	unknown	unknown	N.H. (mesic w/ conifers)	beech-birch-maple-hemlock-cherry	6.2	1326		bedrock-controlled till	M	bedrock-controlled till	M	290-340	1	unknown		dense or lodgment till	lodgment till	Marlow-Peru	WD, MWD	Spodosols	Orthods	Haplorthods	Oxyaquic Haplorthods, Aquic Haplorthods	NH	44.0778	-71.2828	45-60
Harvest	2015.1, 2017.2	129	BEF-P&R	2-4	RawData	XLS	C	Mg ha-1	density, CHN	second-growth forest	second growth 120 yr old	forest clearcut	clearcut	unknown			0-10	5	unknown	unknown	unknown	unknown	unknown	unknown	N.H. (mesic w/ conifers)	beech-birch-maple-hemlock-cherry	6.2	1326		bedrock-controlled till	M	bedrock-controlled till	M	290-340	1	unknown		dense or lodgment till	lodgment till	Marlow-Peru	WD, MWD	Spodosols	Orthods	Haplorthods	Oxyaquic Haplorthods, Aquic Haplorthods	NH	44.0778	-71.2828	0-60
Harvest	2015.1, 2017.2	130	BEF-P&R	2-4	RawData	XLS	C	Mg ha-1	density, CHN	second-growth forest	second growth 120 yr old	forest clearcut	clearcut	unknown			11-25	12	unknown	unknown	unknown	unknown	unknown	unknown	N.H. (mesic w/ conifers)	beech-birch-maple-hemlock-cherry	6.2	1326		bedrock-controlled till	M	bedrock-controlled till	M	270-340	1	unknown		dense or lodgment till	lodgment till	Marlow-Peru	WD, MWD	Spodosols	Orthods	Haplorthods	Oxyaquic Haplorthods, Aquic Haplorthods	NH	44.0778	-71.2828	0-60
Harvest	2015.1, 2017.2	131	BEF-P&R	2-4	RawData	XLS	C	Mg ha-1	density, CHN	second-growth forest	second growth 120 yr old	forest clearcut	clearcut	unknown			11-25	25	unknown	unknown	unknown	unknown	unknown	unknown	N.H. (mesic w/ conifers)	beech-birch-maple-hemlock-cherry	6.2	1326		bedrock-controlled till	M	bedrock-controlled till	M	330-340	1-2	unknown		dense or lodgment till	lodgment till	Marlow-Peru	WD, MWD	Spodosols	Orthods	Haplorthods	Oxyaquic Haplorthods, Aquic Haplorthods	NH	44.0778	-71.2828	0-60
Harvest	2015.1, 2017.2	132	BEF-P&R	2-4	RawData	XLS	C	Mg ha-1	density, CHN	second-growth forest	second growth 120 yr old	forest clearcut	clearcut	unknown			50-100	55	unknown	unknown	unknown	unknown	unknown	unknown	N.H. (mesic w/ conifers)	beech-birch-maple-hemlock-cherry	6.2	1326		bedrock-controlled till	M	bedrock-controlled till	M	290-340	1	unknown		dense or lodgment till	lodgment till	Marlow-Peru	WD, MWD	Spodosols	Orthods	Haplorthods	Oxyaquic Haplorthods, Aquic Haplorthods	NH	44.0778	-71.2828	0-60
Harvest	2015.1, 2017.2	133	BEF-P&R	2-4	RawData	XLS	C	Mg ha-1	density, CHN	second-growth forest	second growth 120 yr old	forest clearcut	clearcut	unknown			0-10	5	unknown	unknown	unknown	unknown	unknown	unknown	N.H. (mesic w/ conifers)	beech-birch-maple-hemlock-cherry	6.2	1326		bedrock-controlled till	M	bedrock-controlled till	M	290-340	1	unknown		dense or lodgment till	lodgment till	Marlow-Peru	WD, MWD	Spodosols	Orthods	Haplorthods	Oxyaquic Haplorthods, Aquic Haplorthods	NH	44.0778	-71.2828	org-60
Harvest	2015.1, 2017.2	134	BEF-P&R	2-4	RawData	XLS	C	Mg ha-1	density, CHN	second-growth forest	second growth 120 yr old	forest clearcut	clearcut	unknown			11-25	25	unknown	unknown	unknown	unknown	unknown	unknown	N.H. (mesic w/ conifers)	beech-birch-maple-hemlock-cherry	6.2	1326		bedrock-controlled till	M	bedrock-controlled till	M	330-340	1-2	unknown		dense or lodgment till	lodgment till	Marlow-Peru	WD, MWD	Spodosols	Orthods	Haplorthods	Oxyaquic Haplorthods, Aquic Haplorthods	NH	44.0778	-71.2828	org-60
Harvest	2015.1, 2017.2	135	BEF-P&R	2-4	RawData	XLS	C	Mg ha-1	density, CHN	second-growth forest	second growth 120 yr old	forest clearcut	clearcut	unknown			50-100	55	unknown	unknown	unknown	unknown	unknown	unknown	N.H. (mesic w/ conifers)	beech-birch-maple-hemlock-cherry	6.2	1326		bedrock-controlled till	M	bedrock-controlled till	M	290-340	1	unknown		dense or lodgment till	lodgment till	Marlow-Peru	WD, MWD	Spodosols	Orthods	Haplorthods	Oxyaquic Haplorthods, Aquic Haplorthods	NH	44.0778	-71.2828	org-60
Harvest	2015.1, 2017.2	136	HF-P&R	2-4	RawData	XLS	Db, C	g cm-3, %C	density, CHN	second-growth forest	second growth 84 yr old	forest clearcut	clearcut	unknown			0-10	5	unknown	unknown	unknown	unknown	unknown	unknown	oak-northern hardwood	maple-birch-beech-aspen-oak-hemlock	7.8	1197		moraine	M	moraine	M	360	unknown	unknown	unknown	till from igneous or metamorphic rocks	granite / gneiss till	Gloucester	WD, SED	Inceptisols	Udepts	Dystrudepts	Typic Dystrudepts	MA	42.4875	-72.1875	0-10
Harvest	2015.1, 2017.2	137	HF-P&R	2-4	RawData	XLS	Db, C	g cm-3, %C	density, CHN	second-growth forest	second growth 84 yr old	forest clearcut	clearcut	unknown			11-25	25	unknown	unknown	unknown	unknown	unknown	unknown	oak-northern hardwood	maple-birch-beech-aspen-oak-hemlock	7.8	1197		moraine	M	moraine	M	360	unknown	unknown	unknown	till from igneous or metamorphic rocks	granite / gneiss till	Gloucester	WD, SED	Inceptisols	Udepts	Dystrudepts	Typic Dystrudepts	MA	42.4875	-72.1875	0-10
Harvest	2015.1, 2017.2	138	HF-P&R	2-4	RawData	XLS	Db, C	g cm-3, %C	density, CHN	second-growth forest	second growth 84 yr old	forest clearcut	clearcut	unknown			50-100	64	unknown	unknown	unknown	unknown	unknown	unknown	oak-northern hardwood	maple-birch-beech-aspen-oak-hemlock	7.8	1197		moraine	M	moraine	M	360	unknown	unknown	unknown	till from igneous or metamorphic rocks	granite / gneiss till	Gloucester	WD, SED	Inceptisols	Udepts	Dystrudepts	Typic Dystrudepts	MA	42.4875	-72.1875	0-10
Harvest	2015.1, 2017.2	139	HF-P&R	2-4	RawData	XLS	Db, C	g cm-3, %C	density, CHN	second-growth forest	second growth 84 yr old	forest clearcut	clearcut	unknown			0-10	5	unknown	unknown	unknown	unknown	unknown	unknown	oak-northern hardwood	maple-birch-beech-aspen-oak-hemlock	7.8	1197		moraine	M	moraine	M	360	unknown	unknown	unknown	till from igneous or metamorphic rocks	granite / gneiss till	Gloucester	WD, SED	Inceptisols	Udepts	Dystrudepts	Typic Dystrudepts	MA	42.4875	-72.1875	10-20
Harvest	2015.1, 2017.2	140	HF-P&R	2-4	RawData	XLS	Db, C	g cm-3, %C	density, CHN	second-growth forest	second growth 84 yr old	forest clearcut	clearcut	unknown			11-25	25	unknown	unknown	unknown	unknown	unknown	unknown	oak-northern hardwood	maple-birch-beech-aspen-oak-hemlock	7.8	1197		moraine	M	moraine	M	360	unknown	unknown	unknown	till from igneous or metamorphic rocks	granite / gneiss till	Gloucester	WD, SED	Inceptisols	Udepts	Dystrudepts	Typic Dystrudepts	MA	42.4875	-72.1875	10-20
Harvest	2015.1, 2017.2	141	HF-P&R	2-4	RawData	XLS	Db, C	g cm-3, %C	density, CHN	second-growth forest	second growth 84 yr old	forest clearcut	clearcut	unknown			50-100	64	unknown	unknown	unknown	unknown	unknown	unknown	oak-northern hardwood	maple-birch-beech-aspen-oak-hemlock	7.8	1197		moraine	M	moraine	M	360	unknown	unknown	unknown	till from igneous or metamorphic rocks	granite / gneiss till	Gloucester	WD, SED	Inceptisols	Udepts	Dystrudepts	Typic Dystrudepts	MA	42.4875	-72.1875	10-20
Harvest	2015.1, 2017.2	142	HF-P&R	2-4	RawData	XLS	Db, C	g cm-3, %C	density, CHN	second-growth forest	second growth 84 yr old	forest clearcut	clearcut	unknown			0-10	5	unknown	unknown	unknown	unknown	unknown	unknown	oak-northern hardwood	maple-birch-beech-aspen-oak-hemlock	7.8	1197		moraine	M	moraine	M	360	unknown	unknown	unknown	till from igneous or metamorphic rocks	granite / gneiss till	Gloucester	WD, SED	Inceptisols	Udepts	Dystrudepts	Typic Dystrudepts	MA	42.4875	-72.1875	20-30
Harvest	2015.1, 2017.2	143	HF-P&R	2-4	RawData	XLS	Db, C	g cm-3, %C	density, CHN	second-growth forest	second growth 84 yr old	forest clearcut	clearcut	unknown			11-25	25	unknown	unknown	unknown	unknown	unknown	unknown	oak-northern hardwood	maple-birch-beech-aspen-oak-hemlock	7.8	1197		moraine	M	moraine	M	360	unknown	unknown	unknown	till from igneous or metamorphic rocks	granite / gneiss till	Gloucester	WD, SED	Inceptisols	Udepts	Dystrudepts	Typic Dystrudepts	MA	42.4875	-72.1875	20-30
Harvest	2015.1, 2017.2	144	HF-P&R	2-4	RawData	XLS	Db, C	g cm-3, %C	density, CHN	second-growth forest	second growth 84 yr old	forest clearcut	clearcut	unknown			50-100	64	unknown	unknown	unknown	unknown	unknown	unknown	oak-northern hardwood	maple-birch-beech-aspen-oak-hemlock	7.8	1197		moraine	M	moraine	M	360	unknown	unknown	unknown	till from igneous or metamorphic rocks	granite / gneiss till	Gloucester	WD, SED	Inceptisols	Udepts	Dystrudepts	Typic Dystrudepts	MA	42.4875	-72.1875	20-30
Harvest	2015.1, 2017.2	145	HF-P&R	2-4	RawData	XLS	Db, C	g cm-3, %C	density, CHN	second-growth forest	second growth 84 yr old	forest clearcut	clearcut	unknown			0-10	5	unknown	unknown	unknown	unknown	unknown	unknown	oak-northern hardwood	maple-birch-beech-aspen-oak-hemlock	7.8	1197		moraine	M	moraine	M	360	unknown	unknown	unknown	till from igneous or metamorphic rocks	granite / gneiss till	Gloucester	WD, SED	Inceptisols	Udepts	Dystrudepts	Typic Dystrudepts	MA	42.4875	-72.1875	30-45
Harvest	2015.1, 2017.2	146	HF-P&R	2-4	RawData	XLS	Db, C	g cm-3, %C	density, CHN	second-growth forest	second growth 84 yr old	forest clearcut	clearcut	unknown			11-25	25	unknown	unknown	unknown	unknown	unknown	unknown	oak-northern hardwood	maple-birch-beech-aspen-oak-hemlock	7.8	1197		moraine	M	moraine	M	360	unknown	unknown	unknown	till from igneous or metamorphic rocks	granite / gneiss till	Gloucester	WD, SED	Inceptisols	Udepts	Dystrudepts	Typic Dystrudepts	MA	42.4875	-72.1875	30-45
Harvest	2015.1, 2017.2	147	HF-P&R	2-4	RawData	XLS	Db, C	g cm-3, %C	density, CHN	second-growth forest	second growth 84 yr old	forest clearcut	clearcut	unknown			50-100	64	unknown	unknown	unknown	unknown	unknown	unknown	oak-northern hardwood	maple-birch-beech-aspen-oak-hemlock	7.8	1197		moraine	M	moraine	M	360	unknown	unknown	unknown	till from igneous or metamorphic rocks	granite / gneiss till	Gloucester	WD, SED	Inceptisols	Udepts	Dystrudepts	Typic Dystrudepts	MA	42.4875	-72.1875	30-45
Harvest	2015.1, 2017.2	148	HF-P&R	2-4	RawData	XLS	Db, C	g cm-3, %C	density, CHN	second-growth forest	second growth 84 yr old	forest clearcut	clearcut	unknown			0-10	5	unknown	unknown	unknown	unknown	unknown	unknown	oak-northern hardwood	maple-birch-beech-aspen-oak-hemlock	7.8	1197		moraine	M	moraine	M	360	unknown	unknown	unknown	till from igneous or metamorphic rocks	granite / gneiss till	Gloucester	WD, SED	Inceptisols	Udepts	Dystrudepts	Typic Dystrudepts	MA	42.4875	-72.1875	45-60
Harvest	2015.1, 2017.2	149	HF-P&R	2-4	RawData	XLS	Db, C	g cm-3, %C	density, CHN	second-growth forest	second growth 84 yr old	forest clearcut	clearcut	unknown			11-25	25	unknown	unknown	unknown	unknown	unknown	unknown	oak-northern hardwood	maple-birch-beech-aspen-oak-hemlock	7.8	1197		moraine	M	moraine	M	360	unknown	unknown	unknown	till from igneous or metamorphic rocks	granite / gneiss till	Gloucester	WD, SED	Inceptisols	Udepts	Dystrudepts	Typic Dystrudepts	MA	42.4875	-72.1875	45-60
Harvest	2015.1, 2017.2	150	HF-P&R	2-4	RawData	XLS	Db, C	g cm-3, %C	density, CHN	second-growth forest	second growth 84 yr old	forest clearcut	clearcut	unknown			50-100	64	unknown	unknown	unknown	unknown	unknown	unknown	oak-northern hardwood	maple-birch-beech-aspen-oak-hemlock	7.8	1197		moraine	M	moraine	M	360	unknown	unknown	unknown	till from igneous or metamorphic rocks	granite / gneiss till	Gloucester	WD, SED	Inceptisols	Udepts	Dystrudepts	Typic Dystrudepts	MA	42.4875	-72.1875	45-60
Harvest	2015.1, 2017.2	151	HF-P&R	2-4	RawData	XLS	C	Mg ha-1	density, CHN	second-growth forest	second growth 84 yr old	forest clearcut	clearcut	unknown			0-10	5	unknown	unknown	unknown	unknown	unknown	unknown	oak-northern hardwood	maple-birch-beech-aspen-oak-hemlock	7.8	1197		moraine	M	moraine	M	360	unknown	unknown	unknown	till from igneous or metamorphic rocks	granite / gneiss till	Gloucester	WD, SED	Inceptisols	Udepts	Dystrudepts	Typic Dystrudepts	MA	42.4875	-72.1875	0-60
Harvest	2015.1, 2017.2	152	HF-P&R	2-4	RawData	XLS	C	Mg ha-1	density, CHN	second-growth forest	second growth 84 yr old	forest clearcut	clearcut	unknown			11-25	25	unknown	unknown	unknown	unknown	unknown	unknown	oak-northern hardwood	maple-birch-beech-aspen-oak-hemlock	7.8	1197		moraine	M	moraine	M	360	unknown	unknown	unknown	till from igneous or metamorphic rocks	granite / gneiss till	Gloucester	WD, SED	Inceptisols	Udepts	Dystrudepts	Typic Dystrudepts	MA	42.4875	-72.1875	0-60
Harvest	2015.1, 2017.2	153	HF-P&R	2-4	RawData	XLS	C	Mg ha-1	density, CHN	second-growth forest	second growth 84 yr old	forest clearcut	clearcut	unknown			50-100	64	unknown	unknown	unknown	unknown	unknown	unknown	oak-northern hardwood	maple-birch-beech-aspen-oak-hemlock	7.8	1197		moraine	M	moraine	M	360	unknown	unknown	unknown	till from igneous or metamorphic rocks	granite / gneiss till	Gloucester	WD, SED	Inceptisols	Udepts	Dystrudepts	Typic Dystrudepts	MA	42.4875	-72.1875	0-60
Harvest	2015.1, 2017.2	154	HF-P&R	2-4	RawData	XLS	C	Mg ha-1	density, CHN	second-growth forest	second growth 84 yr old	forest clearcut	clearcut	unknown			0-10	5	unknown	unknown	unknown	unknown	unknown	unknown	oak-northern hardwood	maple-birch-beech-aspen-oak-hemlock	7.8	1197		moraine	M	moraine	M	360	unknown	unknown	unknown	till from igneous or metamorphic rocks	granite / gneiss till	Gloucester	WD, SED	Inceptisols	Udepts	Dystrudepts	Typic Dystrudepts	MA	42.4875	-72.1875	org-60
Harvest	2015.1, 2017.2	155	HF-P&R	2-4	RawData	XLS	C	Mg ha-1	density, CHN	second-growth forest	second growth 84 yr old	forest clearcut	clearcut	unknown			11-25	25	unknown	unknown	unknown	unknown	unknown	unknown	oak-northern hardwood	maple-birch-beech-aspen-oak-hemlock	7.8	1197		moraine	M	moraine	M	360	unknown	unknown	unknown	till from igneous or metamorphic rocks	granite / gneiss till	Gloucester	WD, SED	Inceptisols	Udepts	Dystrudepts	Typic Dystrudepts	MA	42.4875	-72.1875	org-60
Harvest	2015.1, 2017.2	156	HF-P&R	2-4	RawData	XLS	C	Mg ha-1	density, CHN	second-growth forest	second growth 84 yr old	forest clearcut	clearcut	unknown			50-100	64	unknown	unknown	unknown	unknown	unknown	unknown	oak-northern hardwood	maple-birch-beech-aspen-oak-hemlock	7.8	1197		moraine	M	moraine	M	360	unknown	unknown	unknown	till from igneous or metamorphic rocks	granite / gneiss till	Gloucester	WD, SED	Inceptisols	Udepts	Dystrudepts	Typic Dystrudepts	MA	42.4875	-72.1875	org-60
Harvest	2015.1, 2017.2	157	SCG-P&R	2-4	RawData	XLS	Db, C	g cm-3, %C	density, CHN	second-growth forest	second growth 75 yr old	forest clearcut	clearcut	unknown			11-25	25	unknown	unknown	unknown	unknown	unknown	unknown	N.H. (mesic w/ conifers)	maple-beech-birch-spruce-fir	3.2	1179		bedrock-controlled till	M-H	bedrock-controlled till	M-H	427	unknown	unknown	unknown	dense or lodgment till	lodgment till	Peru	MWD	Spodosols	Orthods	Haplorthods	Aquic Haplorthods	NH	44.91	-71.11	0-10
Harvest	2015.1, 2017.2	158	SCG-P&R	2-4	RawData	XLS	Db, C	g cm-3, %C	density, CHN	second-growth forest	second growth 75 yr old	forest clearcut	clearcut	unknown			26-50	50	unknown	unknown	unknown	unknown	unknown	unknown	N.H. (mesic w/ conifers)	maple-beech-birch-spruce-fir	3.2	1179		bedrock-controlled till	M-H	bedrock-controlled till	M-H	427	unknown	unknown	unknown	dense or lodgment till	lodgment till	Peru	MWD	Spodosols	Orthods	Haplorthods	Aquic Haplorthods	NH	44.91	-71.11	0-10
Harvest	2015.1, 2017.2	159	SCG-P&R	2-4	RawData	XLS	Db, C	g cm-3, %C	density, CHN	second-growth forest	second growth 75 yr old	forest clearcut	clearcut	unknown			11-25	25	unknown	unknown	unknown	unknown	unknown	unknown	N.H. (mesic w/ conifers)	maple-beech-birch-spruce-fir	3.2	1179		bedrock-controlled till	M-H	bedrock-controlled till	M-H	427	unknown	unknown	unknown	dense or lodgment till	lodgment till	Peru	MWD	Spodosols	Orthods	Haplorthods	Aquic Haplorthods	NH	44.91	-71.11	10-20
Harvest	2015.1, 2017.2	160	SCG-P&R	2-4	RawData	XLS	Db, C	g cm-3, %C	density, CHN	second-growth forest	second growth 75 yr old	forest clearcut	clearcut	unknown			26-50	50	unknown	unknown	unknown	unknown	unknown	unknown	N.H. (mesic w/ conifers)	maple-beech-birch-spruce-fir	3.2	1179		bedrock-controlled till	M-H	bedrock-controlled till	M-H	427	unknown	unknown	unknown	dense or lodgment till	lodgment till	Peru	MWD	Spodosols	Orthods	Haplorthods	Aquic Haplorthods	NH	44.91	-71.11	10-20
Harvest	2015.1, 2017.2	161	SCG-P&R	2-4	RawData	XLS	Db, C	g cm-3, %C	density, CHN	second-growth forest	second growth 75 yr old	forest clearcut	clearcut	unknown			11-25	25	unknown	unknown	unknown	unknown	unknown	unknown	N.H. (mesic w/ conifers)	maple-beech-birch-spruce-fir	3.2	1179		bedrock-controlled till	M-H	bedrock-controlled till	M-H	427	unknown	unknown	unknown	dense or lodgment till	lodgment till	Peru	MWD	Spodosols	Orthods	Haplorthods	Aquic Haplorthods	NH	44.91	-71.11	20-30
Harvest	2015.1, 2017.2	162	SCG-P&R	2-4	RawData	XLS	Db, C	g cm-3, %C	density, CHN	second-growth forest	second growth 75 yr old	forest clearcut	clearcut	unknown			26-50	50	unknown	unknown	unknown	unknown	unknown	unknown	N.H. (mesic w/ conifers)	maple-beech-birch-spruce-fir	3.2	1179		bedrock-controlled till	M-H	bedrock-controlled till	M-H	427	unknown	unknown	unknown	dense or lodgment till	lodgment till	Peru	MWD	Spodosols	Orthods	Haplorthods	Aquic Haplorthods	NH	44.91	-71.11	20-30
Harvest	2015.1, 2017.2	163	SCG-P&R	2-4	RawData	XLS	Db, C	g cm-3, %C	density, CHN	second-growth forest	second growth 75 yr old	forest clearcut	clearcut	unknown			11-25	25	unknown	unknown	unknown	unknown	unknown	unknown	N.H. (mesic w/ conifers)	maple-beech-birch-spruce-fir	3.2	1179		bedrock-controlled till	M-H	bedrock-controlled till	M-H	427	unknown	unknown	unknown	dense or lodgment till	lodgment till	Peru	MWD	Spodosols	Orthods	Haplorthods	Aquic Haplorthods	NH	44.91	-71.11	30-45
Harvest	2015.1, 2017.2	164	SCG-P&R	2-4	RawData	XLS	Db, C	g cm-3, %C	density, CHN	second-growth forest	second growth 75 yr old	forest clearcut	clearcut	unknown			26-50	50	unknown	unknown	unknown	unknown	unknown	unknown	N.H. (mesic w/ conifers)	maple-beech-birch-spruce-fir	3.2	1179		bedrock-controlled till	M-H	bedrock-controlled till	M-H	427	unknown	unknown	unknown	dense or lodgment till	lodgment till	Peru	MWD	Spodosols	Orthods	Haplorthods	Aquic Haplorthods	NH	44.91	-71.11	30-45
Harvest	2015.1, 2017.2	165	SCG-P&R	2-4	RawData	XLS	Db, C	g cm-3, %C	density, CHN	second-growth forest	second growth 75 yr old	forest clearcut	clearcut	unknown			11-25	25	unknown	unknown	unknown	unknown	unknown	unknown	N.H. (mesic w/ conifers)	maple-beech-birch-spruce-fir	3.2	1179		bedrock-controlled till	M-H	bedrock-controlled till	M-H	427	unknown	unknown	unknown	dense or lodgment till	lodgment till	Peru	MWD	Spodosols	Orthods	Haplorthods	Aquic Haplorthods	NH	44.91	-71.11	45-60
Harvest	2015.1, 2017.2	166	SCG-P&R	2-4	RawData	XLS	Db, C	g cm-3, %C	density, CHN	second-growth forest	second growth 75 yr old	forest clearcut	clearcut	unknown			26-50	50	unknown	unknown	unknown	unknown	unknown	unknown	N.H. (mesic w/ conifers)	maple-beech-birch-spruce-fir	3.2	1179		bedrock-controlled till	M-H	bedrock-controlled till	M-H	427	unknown	unknown	unknown	dense or lodgment till	lodgment till	Peru	MWD	Spodosols	Orthods	Haplorthods	Aquic Haplorthods	NH	44.91	-71.11	45-60
Harvest	2015.1, 2017.2	167	SCG-P&R	2-4	RawData	XLS	C	Mg ha-1	density, CHN	second-growth forest	second growth 75 yr old	forest clearcut	clearcut	unknown			11-25	25	unknown	unknown	unknown	unknown	unknown	unknown	N.H. (mesic w/ conifers)	maple-beech-birch-spruce-fir	3.2	1179		bedrock-controlled till	M-H	bedrock-controlled till	M-H	427	unknown	unknown	unknown	dense or lodgment till	lodgment till	Peru	MWD	Spodosols	Orthods	Haplorthods	Aquic Haplorthods	NH	44.91	-71.11	0-60
Harvest	2015.1, 2017.2	168	SCG-P&R	2-4	RawData	XLS	C	Mg ha-1	density, CHN	second-growth forest	second growth 75 yr old	forest clearcut	clearcut	unknown			26-50	50	unknown	unknown	unknown	unknown	unknown	unknown	N.H. (mesic w/ conifers)	maple-beech-birch-spruce-fir	3.2	1179		bedrock-controlled till	M-H	bedrock-controlled till	M-H	427	unknown	unknown	unknown	dense or lodgment till	lodgment till	Peru	MWD	Spodosols	Orthods	Haplorthods	Aquic Haplorthods	NH	44.91	-71.11	0-60
Harvest	2015.1, 2017.2	169	SPEC-P&R	2-4	RawData	XLS	Db, C	g cm-3, %C	density, CHN	old-growth forest	old-growth	forest clearcut	clearcut	unknown			0-10	5	unknown	unknown	unknown	unknown	unknown	unknown	N.H. (mesic w/ conifers)	maple-beech-birch-spruce-fir	5	1246		bedrock-controlled till	M-H	bedrock-controlled till	M-H	530	unknown	unknown	unknown	dense or lodgment till	lodgment till	Skerry	MWD	Spodosols	Orthods	Haplorthods	Aquic Haplorthods	NY	43.52	-74.35	0-10
Harvest	2015.1, 2017.2	170	SPEC-P&R	2-4	RawData	XLS	Db, C	g cm-3, %C	density, CHN	old-growth forest	old-growth	forest clearcut	clearcut	unknown			0-10	5	unknown	unknown	unknown	unknown	unknown	unknown	N.H. (mesic w/ conifers)	maple-beech-birch-spruce-fir	5	1246		bedrock-controlled till	M-H	bedrock-controlled till	M-H	530	unknown	unknown	unknown	dense or lodgment till	lodgment till	Skerry	MWD	Spodosols	Orthods	Haplorthods	Aquic Haplorthods	NY	43.52	-74.35	10-20
Harvest	2015.1, 2017.2	171	SPEC-P&R	2-4	RawData	XLS	Db, C	g cm-3, %C	density, CHN	old-growth forest	old-growth	forest clearcut	clearcut	unknown			0-10	5	unknown	unknown	unknown	unknown	unknown	unknown	N.H. (mesic w/ conifers)	maple-beech-birch-spruce-fir	5	1246		bedrock-controlled till	M-H	bedrock-controlled till	M-H	530	unknown	unknown	unknown	dense or lodgment till	lodgment till	Skerry	MWD	Spodosols	Orthods	Haplorthods	Aquic Haplorthods	NY	43.52	-74.35	20-30
Harvest	2015.1, 2017.2	172	SPEC-P&R	2-4	RawData	XLS	Db, C	g cm-3, %C	density, CHN	old-growth forest	old-growth	forest clearcut	clearcut	unknown			0-10	5	unknown	unknown	unknown	unknown	unknown	unknown	N.H. (mesic w/ conifers)	maple-beech-birch-spruce-fir	5	1246		bedrock-controlled till	M-H	bedrock-controlled till	M-H	530	unknown	unknown	unknown	dense or lodgment till	lodgment till	Skerry	MWD	Spodosols	Orthods	Haplorthods	Aquic Haplorthods	NY	43.52	-74.35	30-45
Harvest	2015.1, 2017.2	173	SPEC-P&R	2-4	RawData	XLS	Db, C	g cm-3, %C	density, CHN	old-growth forest	old-growth	forest clearcut	clearcut	unknown			0-10	5	unknown	unknown	unknown	unknown	unknown	unknown	N.H. (mesic w/ conifers)	maple-beech-birch-spruce-fir	5	1246		bedrock-controlled till	M-H	bedrock-controlled till	M-H	530	unknown	unknown	unknown	dense or lodgment till	lodgment till	Skerry	MWD	Spodosols	Orthods	Haplorthods	Aquic Haplorthods	NY	43.52	-74.35	45-60
Harvest	2015.1, 2017.2	174	SPEC-P&R	2-4	RawData	XLS	C	Mg ha-1	density, CHN	old-growth forest	old-growth	forest clearcut	clearcut	unknown			0-10	5	unknown	unknown	unknown	unknown	unknown	unknown	N.H. (mesic w/ conifers)	maple-beech-birch-spruce-fir	5	1246		bedrock-controlled till	M-H	bedrock-controlled till	M-H	530	unknown	unknown	unknown	dense or lodgment till	lodgment till	Skerry	MWD	Spodosols	Orthods	Haplorthods	Aquic Haplorthods	NY	43.52	-74.35	0-60
Harvest	2016.1	175	PEF-Puhlick O	2-5	7	T5	C	Mg ha-1	CHN	second-growth forest	second growth	forest selection harv	selection	unknown			0-10	5	other	spring, winter, fall	processor	skidder, forwarder	unknown	processor, forwarder, skidder	spruce-fir-hardwood	spruce-fir-hemlock-cedar-pine-maple-birch-aspen	6.6	1060		till plain	M-H	till plain	M-H	43	1	unknown		till (general)	till	Thorndike, Plaisted, Howland, Monarda, Burnham	SED, WD. MWD, PD, VPD	Spodosols, Inceptisols	Orthods, Aquepts	Haplorthods, Endoaquepts, Humaquepts	Lithic Haplorthods, Oxyaquic Haplorthods, Aquic Haplorthods, Aeric Endoaquepts, Histic Humaquepts	ME	44.87	-68.63	O
Harvest	2016.1	176	PEF-Puhlick O	2-5	7	T5	C	Mg ha-1	CHN	second-growth forest	second growth	forest shelterwood	shelterwood	unknown			11-25	17	other	spring, winter, fall	processor	skidder, forwarder	unknown	processor, forwarder, skidder	spruce-fir-hardwood	spruce-fir-hemlock-cedar-pine-maple-birch-aspen	6.6	1060		till plain	M-H	till plain	M-H	43	1	unknown		till (general)	till	Thorndike, Plaisted, Howland, Monarda, Burnham	SED, WD. MWD, PD, VPD	Spodosols, Inceptisols	Orthods, Aquepts	Haplorthods, Endoaquepts, Humaquepts	Lithic Haplorthods, Oxyaquic Haplorthods, Aquic Haplorthods, Aeric Endoaquepts, Histic Humaquepts	ME	44.87	-68.63	O
Harvest	2016.1	177	PEF-Puhlick O	2-5	7	T5	C	Mg ha-1	CHN	second-growth forest	second growth	forest clearcut	clearcut	unknown			26-50	27	other	spring, winter, fall	processor	skidder, forwarder	unknown	processor, forwarder, skidder	spruce-fir-hardwood	spruce-fir-hemlock-cedar-pine-maple-birch-aspen	6.6	1060		till plain	M-H	till plain	M-H	43	1	unknown		till (general)	till	Thorndike, Plaisted, Howland, Monarda, Burnham	SED, WD. MWD, PD, VPD	Spodosols, Inceptisols	Orthods, Aquepts	Haplorthods, Endoaquepts, Humaquepts	Lithic Haplorthods, Oxyaquic Haplorthods, Aquic Haplorthods, Aeric Endoaquepts, Histic Humaquepts	ME	44.87	-68.63	O
Harvest	2016.2	178	PEF-Puhlick MS		RawData	DOC	C	Mg ha-1	CHN	second-growth forest	second growth	forest selection harv	selection	unknown			0-10	5	other	spring, winter, fall	processor	skidder, forwarder	unknown	processor, forwarder, skidder	spruce-fir-hardwood	spruce-fir-hemlock-cedar-pine-maple-birch-aspen	6.6	1060		till plain	M-H	till plain	M-H	43	1	unknown		till (general)	till	Thorndike, Plaisted, Howland, Monarda, Burnham	SED, WD. MWD, PD, VPD	Spodosols, Inceptisols	Orthods, Aquepts	Haplorthods, Endoaquepts, Humaquepts	Lithic Haplorthods, Oxyaquic Haplorthods, Aquic Haplorthods, Aeric Endoaquepts, Histic Humaquepts	ME	44.87	-68.63	top 10 of B
Harvest	2016.2	179	PEF-Puhlick MS		RawData	DOC	C	Mg ha-1	CHN	second-growth forest	second growth	forest shelterwood	shelterwood	unknown			11-25	17	other	spring, winter, fall	processor	skidder, forwarder	unknown	processor, forwarder, skidder	spruce-fir-hardwood	spruce-fir-hemlock-cedar-pine-maple-birch-aspen	6.6	1060		till plain	M-H	till plain	M-H	43	1	unknown		till (general)	till	Thorndike, Plaisted, Howland, Monarda, Burnham	SED, WD. MWD, PD, VPD	Spodosols, Inceptisols	Orthods, Aquepts	Haplorthods, Endoaquepts, Humaquepts	Lithic Haplorthods, Oxyaquic Haplorthods, Aquic Haplorthods, Aeric Endoaquepts, Histic Humaquepts	ME	44.87	-68.63	top 10 of B
Harvest	2016.2	180	PEF-Puhlick MS		RawData	DOC	C	Mg ha-1	CHN	second-growth forest	second growth	forest clearcut	clearcut	unknown			26-50	27	other	spring, winter, fall	processor	skidder, forwarder	unknown	processor, forwarder, skidder	spruce-fir-hardwood	spruce-fir-hemlock-cedar-pine-maple-birch-aspen	6.6	1060		till plain	M-H	till plain	M-H	43	1	unknown		till (general)	till	Thorndike, Plaisted, Howland, Monarda, Burnham	SED, WD. MWD, PD, VPD	Spodosols, Inceptisols	Orthods, Aquepts	Haplorthods, Endoaquepts, Humaquepts	Lithic Haplorthods, Oxyaquic Haplorthods, Aquic Haplorthods, Aeric Endoaquepts, Histic Humaquepts	ME	44.87	-68.63	top 10 of B
Harvest	2016.2	181	PEF-Puhlick MS		RawData	DOC	C	Mg ha-1	CHN	second-growth forest	second growth	forest selection harv	selection	unknown			0-10	5	other	spring, winter, fall	processor	skidder, forwarder	unknown	processor, forwarder, skidder	spruce-fir-hardwood	spruce-fir-hemlock-cedar-pine-maple-birch-aspen	6.6	1060		till plain	M-H	till plain	M-H	43	1	unknown		till (general)	till	Thorndike, Plaisted, Howland, Monarda, Burnham	SED, WD. MWD, PD, VPD	Spodosols, Inceptisols	Orthods, Aquepts	Haplorthods, Endoaquepts, Humaquepts	Lithic Haplorthods, Oxyaquic Haplorthods, Aquic Haplorthods, Aeric Endoaquepts, Histic Humaquepts	ME	44.87	-68.63	10-20
Harvest	2016.2	182	PEF-Puhlick MS		RawData	DOC	C	Mg ha-1	CHN	second-growth forest	second growth	forest shelterwood	shelterwood	unknown			11-25	17	other	spring, winter, fall	processor	skidder, forwarder	unknown	processor, forwarder, skidder	spruce-fir-hardwood	spruce-fir-hemlock-cedar-pine-maple-birch-aspen	6.6	1060		till plain	M-H	till plain	M-H	43	1	unknown		till (general)	till	Thorndike, Plaisted, Howland, Monarda, Burnham	SED, WD. MWD, PD, VPD	Spodosols, Inceptisols	Orthods, Aquepts	Haplorthods, Endoaquepts, Humaquepts	Lithic Haplorthods, Oxyaquic Haplorthods, Aquic Haplorthods, Aeric Endoaquepts, Histic Humaquepts	ME	44.87	-68.63	10-20
Harvest	2016.2	183	PEF-Puhlick MS		RawData	DOC	C	Mg ha-1	CHN	second-growth forest	second growth	forest clearcut	clearcut	unknown			26-50	27	other	spring, winter, fall	processor	skidder, forwarder	unknown	processor, forwarder, skidder	spruce-fir-hardwood	spruce-fir-hemlock-cedar-pine-maple-birch-aspen	6.6	1060		till plain	M-H	till plain	M-H	43	1	unknown		till (general)	till	Thorndike, Plaisted, Howland, Monarda, Burnham	SED, WD. MWD, PD, VPD	Spodosols, Inceptisols	Orthods, Aquepts	Haplorthods, Endoaquepts, Humaquepts	Lithic Haplorthods, Oxyaquic Haplorthods, Aquic Haplorthods, Aeric Endoaquepts, Histic Humaquepts	ME	44.87	-68.63	10-20
Harvest	2016.2	184	PEF-Puhlick MS		RawData	DOC	C	Mg ha-1	CHN	second-growth forest	second growth	forest selection harv	selection	unknown			0-10	5	other	spring, winter, fall	processor	skidder, forwarder	unknown	processor, forwarder, skidder	spruce-fir-hardwood	spruce-fir-hemlock-cedar-pine-maple-birch-aspen	6.6	1060		till plain	M-H	till plain	M-H	43	1	unknown		till (general)	till	Thorndike, Plaisted, Howland, Monarda, Burnham	SED, WD. MWD, PD, VPD	Spodosols, Inceptisols	Orthods, Aquepts	Haplorthods, Endoaquepts, Humaquepts	Lithic Haplorthods, Oxyaquic Haplorthods, Aquic Haplorthods, Aeric Endoaquepts, Histic Humaquepts	ME	44.87	-68.63	20-43
Harvest	2016.2	185	PEF-Puhlick MS		RawData	DOC	C	Mg ha-1	CHN	second-growth forest	second growth	forest shelterwood	shelterwood	unknown			11-25	17	other	spring, winter, fall	processor	skidder, forwarder	unknown	processor, forwarder, skidder	spruce-fir-hardwood	spruce-fir-hemlock-cedar-pine-maple-birch-aspen	6.6	1060		till plain	M-H	till plain	M-H	43	1	unknown		till (general)	till	Thorndike, Plaisted, Howland, Monarda, Burnham	SED, WD. MWD, PD, VPD	Spodosols, Inceptisols	Orthods, Aquepts	Haplorthods, Endoaquepts, Humaquepts	Lithic Haplorthods, Oxyaquic Haplorthods, Aquic Haplorthods, Aeric Endoaquepts, Histic Humaquepts	ME	44.87	-68.63	20-43
Harvest	2016.2	186	PEF-Puhlick MS		RawData	DOC	C	Mg ha-1	CHN	second-growth forest	second growth	forest clearcut	clearcut	unknown			26-50	27	other	spring, winter, fall	processor	skidder, forwarder	unknown	processor, forwarder, skidder	spruce-fir-hardwood	spruce-fir-hemlock-cedar-pine-maple-birch-aspen	6.6	1060		till plain	M-H	till plain	M-H	43	1	unknown		till (general)	till	Thorndike, Plaisted, Howland, Monarda, Burnham	SED, WD. MWD, PD, VPD	Spodosols, Inceptisols	Orthods, Aquepts	Haplorthods, Endoaquepts, Humaquepts	Lithic Haplorthods, Oxyaquic Haplorthods, Aquic Haplorthods, Aeric Endoaquepts, Histic Humaquepts	ME	44.87	-68.63	20-43
Harvest	2016.2	187	PEF-Puhlick MS		RawData	DOC	C	Mg ha-1	CHN	second-growth forest	second growth	forest selection harv	selection	unknown			0-10	5	other	spring, winter, fall	processor	skidder, forwarder	unknown	processor, forwarder, skidder	spruce-fir-hardwood	spruce-fir-hemlock-cedar-pine-maple-birch-aspen	6.6	1060		till plain	M-H	till plain	M-H	43	1	unknown		till (general)	till	Thorndike, Plaisted, Howland, Monarda, Burnham	SED, WD. MWD, PD, VPD	Spodosols, Inceptisols	Orthods, Aquepts	Haplorthods, Endoaquepts, Humaquepts	Lithic Haplorthods, Oxyaquic Haplorthods, Aquic Haplorthods, Aeric Endoaquepts, Histic Humaquepts	ME	44.87	-68.63	43-100
Harvest	2016.2	188	PEF-Puhlick MS		RawData	DOC	C	Mg ha-1	CHN	second-growth forest	second growth	forest shelterwood	shelterwood	unknown			11-25	17	other	spring, winter, fall	processor	skidder, forwarder	unknown	processor, forwarder, skidder	spruce-fir-hardwood	spruce-fir-hemlock-cedar-pine-maple-birch-aspen	6.6	1060		till plain	M-H	till plain	M-H	43	1	unknown		till (general)	till	Thorndike, Plaisted, Howland, Monarda, Burnham	SED, WD. MWD, PD, VPD	Spodosols, Inceptisols	Orthods, Aquepts	Haplorthods, Endoaquepts, Humaquepts	Lithic Haplorthods, Oxyaquic Haplorthods, Aquic Haplorthods, Aeric Endoaquepts, Histic Humaquepts	ME	44.87	-68.63	43-100
Harvest	2016.2	189	PEF-Puhlick MS		RawData	DOC	C	Mg ha-1	CHN	second-growth forest	second growth	forest clearcut	clearcut	unknown			26-50	27	other	spring, winter, fall	processor	skidder, forwarder	unknown	processor, forwarder, skidder	spruce-fir-hardwood	spruce-fir-hemlock-cedar-pine-maple-birch-aspen	6.6	1060		till plain	M-H	till plain	M-H	43	1	unknown		till (general)	till	Thorndike, Plaisted, Howland, Monarda, Burnham	SED, WD. MWD, PD, VPD	Spodosols, Inceptisols	Orthods, Aquepts	Haplorthods, Endoaquepts, Humaquepts	Lithic Haplorthods, Oxyaquic Haplorthods, Aquic Haplorthods, Aeric Endoaquepts, Histic Humaquepts	ME	44.87	-68.63	43-100
Harvest	2016.2	190	PEF-Puhlick MS		7	T3	C	Mg ha-1	CHN	second-growth forest	second growth	forest selection harv	selection	unknown			0-10	5	other	spring, winter, fall	processor	skidder, forwarder	unknown	processor, forwarder, skidder	spruce-fir-hardwood	spruce-fir-hemlock-cedar-pine-maple-birch-aspen	6.6	1060		till plain	M-H	till plain	M-H	43	1	unknown		till (general)	till	Thorndike, Plaisted, Howland, Monarda, Burnham	SED, WD. MWD, PD, VPD	Spodosols, Inceptisols	Orthods, Aquepts	Haplorthods, Endoaquepts, Humaquepts	Lithic Haplorthods, Oxyaquic Haplorthods, Aquic Haplorthods, Aeric Endoaquepts, Histic Humaquepts	ME	44.87	-68.63	0-100
Harvest	2016.2	191	PEF-Puhlick MS		7	T3	C	Mg ha-1	CHN	second-growth forest	second growth	forest shelterwood	shelterwood	unknown			11-25	17	other	spring, winter, fall	processor	skidder, forwarder	unknown	processor, forwarder, skidder	spruce-fir-hardwood	spruce-fir-hemlock-cedar-pine-maple-birch-aspen	6.6	1060		till plain	M-H	till plain	M-H	43	1	unknown		till (general)	till	Thorndike, Plaisted, Howland, Monarda, Burnham	SED, WD. MWD, PD, VPD	Spodosols, Inceptisols	Orthods, Aquepts	Haplorthods, Endoaquepts, Humaquepts	Lithic Haplorthods, Oxyaquic Haplorthods, Aquic Haplorthods, Aeric Endoaquepts, Histic Humaquepts	ME	44.87	-68.63	0-100
Harvest	2016.2	192	PEF-Puhlick MS		7	T3	C	Mg ha-1	CHN	second-growth forest	second growth	forest clearcut	clearcut	unknown			26-50	27	other	spring, winter, fall	processor	skidder, forwarder	unknown	processor, forwarder, skidder	spruce-fir-hardwood	spruce-fir-hemlock-cedar-pine-maple-birch-aspen	6.6	1060		till plain	M-H	till plain	M-H	43	1	unknown		till (general)	till	Thorndike, Plaisted, Howland, Monarda, Burnham	SED, WD. MWD, PD, VPD	Spodosols, Inceptisols	Orthods, Aquepts	Haplorthods, Endoaquepts, Humaquepts	Lithic Haplorthods, Oxyaquic Haplorthods, Aquic Haplorthods, Aeric Endoaquepts, Histic Humaquepts	ME	44.87	-68.63	0-100
Harvest	2016.1,2016.2	193	PEF-Puhlick O+MS		7	T5,T3	C	Mg ha-1	CHN	second-growth forest	second growth	forest selection harv	selection	unknown			0-10	5	other	spring, winter, fall	processor	skidder, forwarder	unknown	processor, forwarder, skidder	spruce-fir-hardwood	spruce-fir-hemlock-cedar-pine-maple-birch-aspen	6.6	1060		till plain	M-H	till plain	M-H	43	1	unknown		till (general)	till	Thorndike, Plaisted, Howland, Monarda, Burnham	SED, WD. MWD, PD, VPD	Spodosols, Inceptisols	Orthods, Aquepts	Haplorthods, Endoaquepts, Humaquepts	Lithic Haplorthods, Oxyaquic Haplorthods, Aquic Haplorthods, Aeric Endoaquepts, Histic Humaquepts	ME	44.87	-68.63	org-100
Harvest	2016.1,2016.2	194	PEF-Puhlick O+MS		7	T5,T3	C	Mg ha-1	CHN	second-growth forest	second growth	forest shelterwood	shelterwood	unknown			11-25	17	other	spring, winter, fall	processor	skidder, forwarder	unknown	processor, forwarder, skidder	spruce-fir-hardwood	spruce-fir-hemlock-cedar-pine-maple-birch-aspen	6.6	1060		till plain	M-H	till plain	M-H	43	1	unknown		till (general)	till	Thorndike, Plaisted, Howland, Monarda, Burnham	SED, WD. MWD, PD, VPD	Spodosols, Inceptisols	Orthods, Aquepts	Haplorthods, Endoaquepts, Humaquepts	Lithic Haplorthods, Oxyaquic Haplorthods, Aquic Haplorthods, Aeric Endoaquepts, Histic Humaquepts	ME	44.87	-68.63	org-100
Harvest	2016.1,2016.2	195	PEF-Puhlick O+MS		7	T5,T3	C	Mg ha-1	CHN	second-growth forest	second growth	forest clearcut	clearcut	unknown			26-50	27	other	spring, winter, fall	processor	skidder, forwarder	unknown	processor, forwarder, skidder	spruce-fir-hardwood	spruce-fir-hemlock-cedar-pine-maple-birch-aspen	6.6	1060		till plain	M-H	till plain	M-H	43	1	unknown		till (general)	till	Thorndike, Plaisted, Howland, Monarda, Burnham	SED, WD. MWD, PD, VPD	Spodosols, Inceptisols	Orthods, Aquepts	Haplorthods, Endoaquepts, Humaquepts	Lithic Haplorthods, Oxyaquic Haplorthods, Aquic Haplorthods, Aeric Endoaquepts, Histic Humaquepts	ME	44.87	-68.63	org-100
Harvest	2011.1	196	EF-Hoover	3, 6-7	3	T2	C	Mg ha-1	CHN	second-growth forest	second growth	forest thinned	light thin	unknown			11-25	13	unknown	unknown	unknown	unknown	unknown	unknown	N.H. (mesic- maple-beech-birch type)	beech-birch-maple	unknown	1100		glaciated upland	M	glaciated upland	M	unknown	unknown	unknown		residuum from sedimentary rocks	acid sandstone, shale, siltstone residuum	Hazleton, Cookport, Cavode	WD, MWD, SPD	Inceptisols, Ultisols	Udepts, Udults, Aquults	Dystrudepts, Fragiudults, Endoaquults	Typic Dystrudepts, Aquic Fragiudults, Aeric Endoaquults	PA	41.6	-78.77	O
Harvest	2011.1	197	EF-Hoover	3, 6-7	3	T2	C	Mg ha-1	CHN	second-growth forest	second growth	forest thinned	heavy thin	unknown			11-25	13	unknown	unknown	unknown	unknown	unknown	unknown	N.H. (mesic- maple-beech-birch type)	beech-birch-maple	unknown	1100		glaciated upland	M	glaciated upland	M	unknown	unknown	unknown		residuum from sedimentary rocks	acid sandstone, shale, siltstone residuum	Hazleton, Cookport, Cavode	WD, MWD, SPD	Inceptisols, Ultisols	Udepts, Udults, Aquults	Dystrudepts, Fragiudults, Endoaquults	Typic Dystrudepts, Aquic Fragiudults, Aeric Endoaquults	PA	41.6	-78.77	O
Harvest	2011.1	198	EF-Hoover	3, 6-7	3	T2	C	Mg ha-1	CHN	second-growth forest	second growth	forest thinned	light thin	unknown			26-50	33	unknown	unknown	unknown	unknown	unknown	unknown	N.H. (mesic- maple-beech-birch type)	beech-birch-maple	unknown	unknown		glaciated upland	M-H	glaciated upland	M-H	unknown	unknown	unknown		till (general)	till	Mardin, Chippewa, Volusia	MWD, PD, SPD	Inceptisols	Udepts, Aquepts	Fragiudepts, Fragiaquepts	Typic Fragiudepts, Typic Fragiaquepts, Aeric Fragiaquepts	NY	42.77	-72.1	O
Harvest	2011.1	199	EF-Hoover	3, 6-7	3	T2	C	Mg ha-1	CHN	second-growth forest	second growth	forest clearcut	clearcut	unknown			26-50	33	unknown	unknown	unknown	unknown	unknown	unknown	N.H. (mesic- maple-beech-birch type)	beech-birch-maple	unknown	unknown		glaciated upland	M-H	glaciated upland	M-H	unknown	unknown	unknown		till (general)	till	Mardin, Chippewa, Volusia	MWD, PD, SPD	Inceptisols	Udepts, Aquepts	Fragiudepts, Fragiaquepts	Typic Fragiudepts, Typic Fragiaquepts, Aeric Fragiaquepts	NY	42.77	-72.1	O
Harvest	2011.1	200	EF-Hoover	3, 6-7	3	T2	C	Mg ha-1	CHN	second-growth forest	second growth	forest thinned	heavy thin	unknown			26-50	33	unknown	unknown	unknown	unknown	unknown	unknown	N.H. (mesic- maple-beech-birch type)	beech-birch-maple	unknown	unknown		glaciated upland	M-H	glaciated upland	M-H	unknown	unknown	unknown		till (general)	till	Mardin, Chippewa, Volusia	MWD, PD, SPD	Inceptisols	Udepts, Aquepts	Fragiudepts, Fragiaquepts	Typic Fragiudepts, Typic Fragiaquepts, Aeric Fragiaquepts	NY	42.77	-72.1	O
Harvest	2011.1	201	EF-Hoover	3, 6-7	3	T2	C	Mg ha-1	CHN	second-growth forest	second growth	forest thinned	light thin	unknown			11-25	13	unknown	unknown	unknown	unknown	unknown	unknown	N.H. (mesic- maple-beech-birch type)	beech-birch-maple	unknown	1100		glaciated upland	M	glaciated upland	M	unknown	unknown	unknown		residuum from sedimentary rocks	acid sandstone, shale, siltstone residuum	Hazleton, Cookport, Cavode	WD, MWD, SPD	Inceptisols, Ultisols	Udepts, Udults, Aquults	Dystrudepts, Fragiudults, Endoaquults	Typic Dystrudepts, Aquic Fragiudults, Aeric Endoaquults	PA	41.6	-78.77	0-5
Harvest	2011.1	202	EF-Hoover	3, 6-7	3	T2	C	Mg ha-1	CHN	second-growth forest	second growth	forest thinned	heavy thin	unknown			11-25	13	unknown	unknown	unknown	unknown	unknown	unknown	N.H. (mesic- maple-beech-birch type)	beech-birch-maple	unknown	1100		glaciated upland	M	glaciated upland	M	unknown	unknown	unknown		residuum from sedimentary rocks	acid sandstone, shale, siltstone residuum	Hazleton, Cookport, Cavode	WD, MWD, SPD	Inceptisols, Ultisols	Udepts, Udults, Aquults	Dystrudepts, Fragiudults, Endoaquults	Typic Dystrudepts, Aquic Fragiudults, Aeric Endoaquults	PA	41.6	-78.77	0-5
Harvest	2011.1	203	EF-Hoover	3, 6-7	3	T2	C	Mg ha-1	CHN	second-growth forest	second growth	forest thinned	light thin	unknown			26-50	33	unknown	unknown	unknown	unknown	unknown	unknown	N.H. (mesic- maple-beech-birch type)	beech-birch-maple	unknown	unknown		glaciated upland	M-H	glaciated upland	M-H	unknown	unknown	unknown		till (general)	till	Mardin, Chippewa, Volusia	MWD, PD, SPD	Inceptisols	Udepts, Aquepts	Fragiudepts, Fragiaquepts	Typic Fragiudepts, Typic Fragiaquepts, Aeric Fragiaquepts	NY	42.77	-72.1	0-5
Harvest	2011.1	204	EF-Hoover	3, 6-7	3	T2	C	Mg ha-1	CHN	second-growth forest	second growth	forest clearcut	clearcut	unknown			26-50	33	unknown	unknown	unknown	unknown	unknown	unknown	N.H. (mesic- maple-beech-birch type)	beech-birch-maple	unknown	unknown		glaciated upland	M-H	glaciated upland	M-H	unknown	unknown	unknown		till (general)	till	Mardin, Chippewa, Volusia	MWD, PD, SPD	Inceptisols	Udepts, Aquepts	Fragiudepts, Fragiaquepts	Typic Fragiudepts, Typic Fragiaquepts, Aeric Fragiaquepts	NY	42.77	-72.1	0-5
Harvest	2011.1	205	EF-Hoover	3, 6-7	3	T2	C	Mg ha-1	CHN	second-growth forest	second growth	forest thinned	heavy thin	unknown			26-50	33	unknown	unknown	unknown	unknown	unknown	unknown	N.H. (mesic- maple-beech-birch type)	beech-birch-maple	unknown	unknown		glaciated upland	M-H	glaciated upland	M-H	unknown	unknown	unknown		till (general)	till	Mardin, Chippewa, Volusia	MWD, PD, SPD	Inceptisols	Udepts, Aquepts	Fragiudepts, Fragiaquepts	Typic Fragiudepts, Typic Fragiaquepts, Aeric Fragiaquepts	NY	42.77	-72.1	0-5
Harvest	2011.1	206	EF-Hoover	3, 6-7	3	T2	C	Mg ha-1	CHN	second-growth forest	second growth	forest thinned	light thin	unknown			11-25	13	unknown	unknown	unknown	unknown	unknown	unknown	N.H. (mesic- maple-beech-birch type)	beech-birch-maple	unknown	1100		glaciated upland	M	glaciated upland	M	unknown	unknown	unknown		residuum from sedimentary rocks	acid sandstone, shale, siltstone residuum	Hazleton, Cookport, Cavode	WD, MWD, SPD	Inceptisols, Ultisols	Udepts, Udults, Aquults	Dystrudepts, Fragiudults, Endoaquults	Typic Dystrudepts, Aquic Fragiudults, Aeric Endoaquults	PA	41.6	-78.77	5-20
Harvest	2011.1	207	EF-Hoover	3, 6-7	3	T2	C	Mg ha-1	CHN	second-growth forest	second growth	forest thinned	heavy thin	unknown			11-25	13	unknown	unknown	unknown	unknown	unknown	unknown	N.H. (mesic- maple-beech-birch type)	beech-birch-maple	unknown	1100		glaciated upland	M	glaciated upland	M	unknown	unknown	unknown		residuum from sedimentary rocks	acid sandstone, shale, siltstone residuum	Hazleton, Cookport, Cavode	WD, MWD, SPD	Inceptisols, Ultisols	Udepts, Udults, Aquults	Dystrudepts, Fragiudults, Endoaquults	Typic Dystrudepts, Aquic Fragiudults, Aeric Endoaquults	PA	41.6	-78.77	5-20
Harvest	2011.1	208	EF-Hoover	3, 6-7	3	T2	C	Mg ha-1	CHN	second-growth forest	second growth	forest thinned	light thin	unknown			26-50	33	unknown	unknown	unknown	unknown	unknown	unknown	N.H. (mesic- maple-beech-birch type)	beech-birch-maple	unknown	unknown		glaciated upland	M-H	glaciated upland	M-H	unknown	unknown	unknown		till (general)	till	Mardin, Chippewa, Volusia	MWD, PD, SPD	Inceptisols	Udepts, Aquepts	Fragiudepts, Fragiaquepts	Typic Fragiudepts, Typic Fragiaquepts, Aeric Fragiaquepts	NY	42.77	-72.1	5-20
Harvest	2011.1	209	EF-Hoover	3, 6-7	3	T2	C	Mg ha-1	CHN	second-growth forest	second growth	forest clearcut	clearcut	unknown			26-50	33	unknown	unknown	unknown	unknown	unknown	unknown	N.H. (mesic- maple-beech-birch type)	beech-birch-maple	unknown	unknown		glaciated upland	M-H	glaciated upland	M-H	unknown	unknown	unknown		till (general)	till	Mardin, Chippewa, Volusia	MWD, PD, SPD	Inceptisols	Udepts, Aquepts	Fragiudepts, Fragiaquepts	Typic Fragiudepts, Typic Fragiaquepts, Aeric Fragiaquepts	NY	42.77	-72.1	5-20
Harvest	2011.1	210	EF-Hoover	3, 6-7	3	T2	C	Mg ha-1	CHN	second-growth forest	second growth	forest thinned	heavy thin	unknown			26-50	33	unknown	unknown	unknown	unknown	unknown	unknown	N.H. (mesic- maple-beech-birch type)	beech-birch-maple	unknown	unknown		glaciated upland	M-H	glaciated upland	M-H	unknown	unknown	unknown		till (general)	till	Mardin, Chippewa, Volusia	MWD, PD, SPD	Inceptisols	Udepts, Aquepts	Fragiudepts, Fragiaquepts	Typic Fragiudepts, Typic Fragiaquepts, Aeric Fragiaquepts	NY	42.77	-72.1	5-20
Harvest	2019.3	211	15NH-Fuss	3-5	6	T2	Db, C	g cm-3, %C	CHN	second-growth forest	second growth	forest clearcut	clearcut	unknown			11-25	21	unknown	unknown	unknown	unknown	unknown	unknown	N.H. (mesic w/ conifers)	beech-birch-maple-ash-aspen-spruce-fir-cherry	unknown	unknown		bedrock-controlled till	M	bedrock-controlled till	M	574-726	unknown	unknown		till (general)	till	unknown	unknown	Spodosols	Orthods	Haplorthods	unknown	NH	43.9, 44.0	-71.7, -71.9	top 10 of B
Harvest	2019.3	212	15NH-Fuss	3-5	6	T2	Db, C	g cm-3, %C	CHN	second-growth forest	second growth	forest clearcut	clearcut	unknown			26-50	27	unknown	unknown	unknown	unknown	unknown	unknown	N.H. (mesic w/ conifers)	beech-birch-maple-ash-aspen-spruce-fir-cherry	unknown	unknown		bedrock-controlled till	M	bedrock-controlled till	M	517-646	unknown	unknown		till (general)	till	unknown	unknown	Spodosols	Orthods	Haplorthods	unknown	NH	43.9, 44.0	-71.7, -71.9	top 10 of B
Harvest	2019.3	213	15NH-Fuss	3-5	6	T2	Db, C	g cm-3, %C	CHN	second-growth forest	second growth	forest clearcut	clearcut	unknown			26-50	43	unknown	unknown	unknown	unknown	unknown	unknown	N.H. (mesic w/ conifers)	beech-birch-maple-ash-aspen-spruce-fir-cherry	unknown	unknown		bedrock-controlled till	M	bedrock-controlled till	M	568-574	unknown	unknown		till (general)	till	unknown	unknown	Spodosols	Orthods	Haplorthods	unknown	NH	43.9, 44.0	-71.7, -71.9	top 10 of B
Harvest	2019.3	214	15NH-Fuss	3-5	6	T2	Db, C	g cm-3, %C	CHN	second-growth forest	second growth	forest clearcut	clearcut	unknown			26-50	45	unknown	unknown	unknown	unknown	unknown	unknown	N.H. (mesic w/ conifers)	beech-birch-maple-ash-aspen-spruce-fir-cherry	unknown	unknown		bedrock-controlled till	M	bedrock-controlled till	M	574-646	unknown	unknown		till (general)	till	unknown	unknown	Spodosols	Orthods	Haplorthods	unknown	NH	43.9, 44.0	-71.7, -71.9	top 10 of B
Harvest	2022.2	215	NY Db	3-5	7	T2,T3	Db	g cm-3	density	no mechanical disturbance	oldfield no traffic	mechanical disturbance	mechanical disturbance	unknown	4 passes		0-10	1	other	summer	unknown	skidder	tires	tired skidder	unknown	open field	unknown	unknown		glaciated upland	M	glaciated upland	M	unknown	2	unknown		till from sedimentary rocks	sandstone, siltstone, shale till	Willdin, Lewbeach	MWD, WD	Inceptisols	Udepts	Fragiudepts	Typic Fragiudepts	NY	42.8, 42.4	-76.1,-74.9	0-5
Harvest	2022.2	216	NY Db	3-5	7	T2,T3	Db	g cm-3	density	no mechanical disturbance	oldfield no traffic	mechanical disturbance	mechanical disturbance	unknown	8 passes		0-10	1	other	summer	unknown	skidder	tires	tire chain skidder	unknown	open field	unknown	unknown		glaciated upland	M	glaciated upland	M	unknown	2	unknown		till from sedimentary rocks	sandstone, siltstone, shale till	Willdin, Lewbeach	MWD, WD	Inceptisols	Udepts	Fragiudepts	Typic Fragiudepts	NY	42.8, 42.4	-76.1,-74.9	0-5
Harvest	2022.2	217	NY Db	3-5	7	T2,T3	Db	g cm-3	density	no mechanical disturbance	oldfield no traffic	mechanical disturbance	mechanical disturbance	unknown	12 passes		0-10	1	other	summer	unknown	skidder	tracks	tracked skidder	unknown	open field	unknown	unknown		glaciated upland	M	glaciated upland	M	unknown	2	unknown		till from sedimentary rocks	sandstone, siltstone, shale till	Willdin, Lewbeach	MWD, WD	Inceptisols	Udepts	Fragiudepts	Typic Fragiudepts	NY	42.8, 42.4	-76.1,-74.9	0-5
Harvest	2022.2	218	NY Db	3-5	7	T2,T3	Db	g cm-3	density	no mechanical disturbance	oldfield no traffic	mechanical disturbance	mechanical disturbance	unknown	4 passes		0-10	1	other	summer	unknown	skidder	tires	tired skidder	unknown	open field	unknown	unknown		glaciated upland	M	glaciated upland	M	unknown	2	unknown		till from sedimentary rocks	sandstone, siltstone, shale till	Willdin, Lewbeach	MWD, WD	Inceptisols	Udepts	Fragiudepts	Typic Fragiudepts	NY	42.8, 42.4	-76.1,-74.9	0-5
Harvest	2022.2	219	NY Db	3-5	7	T2,T3	Db	g cm-3	density	no mechanical disturbance	oldfield no traffic	mechanical disturbance	mechanical disturbance	unknown	8 passes		0-10	1	other	summer	unknown	skidder	tires	tire chain skidder	unknown	open field	unknown	unknown		glaciated upland	M	glaciated upland	M	unknown	2	unknown		till from sedimentary rocks	sandstone, siltstone, shale till	Willdin, Lewbeach	MWD, WD	Inceptisols	Udepts	Fragiudepts	Typic Fragiudepts	NY	42.8, 42.4	-76.1,-74.9	0-5
Harvest	2022.2	220	NY Db	3-5	7	T2,T3	Db	g cm-3	density	no mechanical disturbance	oldfield no traffic	mechanical disturbance	mechanical disturbance	unknown	12 passes		0-10	1	other	summer	unknown	skidder	tracks	tracked skidder	unknown	open field	unknown	unknown		glaciated upland	M	glaciated upland	M	unknown	2	unknown		till from sedimentary rocks	sandstone, siltstone, shale till	Willdin, Lewbeach	MWD, WD	Inceptisols	Udepts	Fragiudepts	Typic Fragiudepts	NY	42.8, 42.4	-76.1,-74.9	0-5
Harvest	2022.2	221	NY Db	3-5	7	T2,T3	Db	g cm-3	density	no mechanical disturbance	oldfield no traffic	mechanical disturbance	mechanical disturbance	unknown	4 passes		0-10	1	other	summer	unknown	skidder	tires	tired skidder	unknown	open field	unknown	unknown		glaciated upland	M	glaciated upland	M	unknown	2	unknown		till from sedimentary rocks	sandstone, siltstone, shale till	Willdin, Lewbeach	MWD, WD	Inceptisols	Udepts	Fragiudepts	Typic Fragiudepts	NY	42.8, 42.4	-76.1,-74.9	0-5
Harvest	2022.2	222	NY Db	3-5	7	T2,T3	Db	g cm-3	density	no mechanical disturbance	oldfield no traffic	mechanical disturbance	mechanical disturbance	unknown	8 passes		0-10	1	other	summer	unknown	skidder	tires	tire chain skidder	unknown	open field	unknown	unknown		glaciated upland	M	glaciated upland	M	unknown	2	unknown		till from sedimentary rocks	sandstone, siltstone, shale till	Willdin, Lewbeach	MWD, WD	Inceptisols	Udepts	Fragiudepts	Typic Fragiudepts	NY	42.8, 42.4	-76.1,-74.9	0-5
Harvest	2022.2	223	NY Db	3-5	7	T2,T3	Db	g cm-3	density	no mechanical disturbance	oldfield no traffic	mechanical disturbance	mechanical disturbance	unknown	12 passes		0-10	1	other	summer	unknown	skidder	tracks	tracked skidder	unknown	open field	unknown	unknown		glaciated upland	M	glaciated upland	M	unknown	2	unknown		till from sedimentary rocks	sandstone, siltstone, shale till	Willdin, Lewbeach	MWD, WD	Inceptisols	Udepts	Fragiudepts	Typic Fragiudepts	NY	42.8, 42.4	-76.1,-74.9	0-5
Harvest	2022.2	224	NY Db	3-5	7	T2,T3	Db	g cm-3	density	no mechanical disturbance	oldfield no traffic	mechanical disturbance	mechanical disturbance	unknown	4 passes		0-10	1	other	summer	unknown	skidder	tires	tired skidder	unknown	open field	unknown	unknown		glaciated upland	M	glaciated upland	M	unknown	2	unknown		till from sedimentary rocks	sandstone, siltstone, shale till	Willdin, Lewbeach	MWD, WD	Inceptisols	Udepts	Fragiudepts	Typic Fragiudepts	NY	42.8, 42.4	-76.1,-74.9	5-10
Harvest	2022.2	225	NY Db	3-5	7	T2,T3	Db	g cm-3	density	no mechanical disturbance	oldfield no traffic	mechanical disturbance	mechanical disturbance	unknown	8 passes		0-10	1	other	summer	unknown	skidder	tires	tire chain skidder	unknown	open field	unknown	unknown		glaciated upland	M	glaciated upland	M	unknown	2	unknown		till from sedimentary rocks	sandstone, siltstone, shale till	Willdin, Lewbeach	MWD, WD	Inceptisols	Udepts	Fragiudepts	Typic Fragiudepts	NY	42.8, 42.4	-76.1,-74.9	5-10
Harvest	2022.2	226	NY Db	3-5	7	T2,T3	Db	g cm-3	density	no mechanical disturbance	oldfield no traffic	mechanical disturbance	mechanical disturbance	unknown	12 passes		0-10	1	other	summer	unknown	skidder	tracks	tracked skidder	unknown	open field	unknown	unknown		glaciated upland	M	glaciated upland	M	unknown	2	unknown		till from sedimentary rocks	sandstone, siltstone, shale till	Willdin, Lewbeach	MWD, WD	Inceptisols	Udepts	Fragiudepts	Typic Fragiudepts	NY	42.8, 42.4	-76.1,-74.9	5-10
Harvest	2022.2	227	NY Db	3-5	7	T2,T3	Db	g cm-3	density	no mechanical disturbance	oldfield no traffic	mechanical disturbance	mechanical disturbance	unknown	4 passes		0-10	1	other	summer	unknown	skidder	tires	tired skidder	unknown	open field	unknown	unknown		glaciated upland	M	glaciated upland	M	unknown	2	unknown		till from sedimentary rocks	sandstone, siltstone, shale till	Willdin, Lewbeach	MWD, WD	Inceptisols	Udepts	Fragiudepts	Typic Fragiudepts	NY	42.8, 42.4	-76.1,-74.9	5-10
Harvest	2022.2	228	NY Db	3-5	7	T2,T3	Db	g cm-3	density	no mechanical disturbance	oldfield no traffic	mechanical disturbance	mechanical disturbance	unknown	8 passes		0-10	1	other	summer	unknown	skidder	tires	tire chain skidder	unknown	open field	unknown	unknown		glaciated upland	M	glaciated upland	M	unknown	2	unknown		till from sedimentary rocks	sandstone, siltstone, shale till	Willdin, Lewbeach	MWD, WD	Inceptisols	Udepts	Fragiudepts	Typic Fragiudepts	NY	42.8, 42.4	-76.1,-74.9	5-10
Harvest	2022.2	229	NY Db	3-5	7	T2,T3	Db	g cm-3	density	no mechanical disturbance	oldfield no traffic	mechanical disturbance	mechanical disturbance	unknown	12 passes		0-10	1	other	summer	unknown	skidder	tracks	tracked skidder	unknown	open field	unknown	unknown		glaciated upland	M	glaciated upland	M	unknown	2	unknown		till from sedimentary rocks	sandstone, siltstone, shale till	Willdin, Lewbeach	MWD, WD	Inceptisols	Udepts	Fragiudepts	Typic Fragiudepts	NY	42.8, 42.4	-76.1,-74.9	5-10
Harvest	2022.2	230	NY Db	3-5	7	T2,T3	Db	g cm-3	density	no mechanical disturbance	oldfield no traffic	mechanical disturbance	mechanical disturbance	unknown	4 passes		0-10	1	other	summer	unknown	skidder	tires	tired skidder	unknown	open field	unknown	unknown		glaciated upland	M	glaciated upland	M	unknown	2	unknown		till from sedimentary rocks	sandstone, siltstone, shale till	Willdin, Lewbeach	MWD, WD	Inceptisols	Udepts	Fragiudepts	Typic Fragiudepts	NY	42.8, 42.4	-76.1,-74.9	5-10
Harvest	2022.2	231	NY Db	3-5	7	T2,T3	Db	g cm-3	density	no mechanical disturbance	oldfield no traffic	mechanical disturbance	mechanical disturbance	unknown	8 passes		0-10	1	other	summer	unknown	skidder	tires	tire chain skidder	unknown	open field	unknown	unknown		glaciated upland	M	glaciated upland	M	unknown	2	unknown		till from sedimentary rocks	sandstone, siltstone, shale till	Willdin, Lewbeach	MWD, WD	Inceptisols	Udepts	Fragiudepts	Typic Fragiudepts	NY	42.8, 42.4	-76.1,-74.9	5-10
Harvest	2022.2	232	NY Db	3-5	7	T2,T3	Db	g cm-3	density	no mechanical disturbance	oldfield no traffic	mechanical disturbance	mechanical disturbance	unknown	12 passes		0-10	1	other	summer	unknown	skidder	tracks	tracked skidder	unknown	open field	unknown	unknown		glaciated upland	M	glaciated upland	M	unknown	2	unknown		till from sedimentary rocks	sandstone, siltstone, shale till	Willdin, Lewbeach	MWD, WD	Inceptisols	Udepts	Fragiudepts	Typic Fragiudepts	NY	42.8, 42.4	-76.1,-74.9	5-10
Harvest	2020.1	233	ME Db	3-6	8	T3	Db	g cm-3	density	no mechanical disturbance	harvested but not disturbed	forest selection harv	group selection	unknown			0-10	1	other	summer	processor	forwarder	tracks	tracked processor, tracked forwarder	N.H. (mesic w/ conifers)	maple-birch-beech-spruce-fir	4.2	1110		bedrock-controlled till	M	bedrock-controlled till	M	328	2	unknown		till (general)	till	Monson, Ragmuff, Abram	SED, MWD, ED	Spodosols	Orthods	Haplorthods	Lithic Haplorthods, Aquic Haplorthods	ME	47.04	-68.73	0-5
Harvest	2020.1	234	ME Db	3-6	8	T3	Db	g cm-3	density	no mechanical disturbance	harvested but not disturbed	forest thinned	thin	unknown			0-10	1	other	summer	processor	forwarder	tracks	tracked processor, tracked forwarder	N.H. (mesic w/ conifers)	maple-birch-beech-spruce-fir	4.2	1110		bedrock-controlled till	M	bedrock-controlled till	M	328	2	unknown		till (general)	till	Monson, Ragmuff, Abram	SED, MWD, ED	Spodosols	Orthods	Haplorthods	Lithic Haplorthods, Aquic Haplorthods, Lithic Haplorthods	ME	47.04	-68.73	0-5
Harvest	2020.1	235	ME Db	3-6	8	T3	Db	g cm-3	density	no mechanical disturbance	harvested but not disturbed	forest selection harv	group selection	unknown			0-10	1	other	summer	processor	forwarder	tracks	tracked processor, tracked forwarder	N.H. (mesic w/ conifers)	maple-birch-beech-spruce-fir	3.4	1086		glaciated upland	M	glaciated upland	M	312	2	unknown		till (general)	till	Monson, Ragmuff	SED, MWD	Spodosols	Orthods	Haplorthods	Lithic Haplorthods, Aquic Haplorthods	ME	46.79	-69.6	0-5
Harvest	2020.1	236	ME Db	3-6	8	T3	Db	g cm-3	density	no mechanical disturbance	harvested but not disturbed	forest selection harv	group selection	unknown			0-10	1	other	summer	processor	forwarder	tracks	tracked processor, tracked forwarder	N.H. (mesic w/ conifers)	maple-birch-beech-spruce-fir	4.2	1110		bedrock-controlled till	M	bedrock-controlled till	M	328	2	unknown		till (general)	till	Monson, Ragmuff, Abram	SED, MWD, ED	Spodosols	Orthods	Haplorthods	Lithic Haplorthods, Aquic Haplorthods, Lithic Haplorthods	ME	47.04	-68.73	5-10
Harvest	2020.1	237	ME Db	3-6	8	T3	Db	g cm-3	density	no mechanical disturbance	harvested but not disturbed	forest thinned	thin	unknown			0-10	1	other	summer	processor	forwarder	tracks	tracked processor, tracked forwarder	N.H. (mesic w/ conifers)	maple-birch-beech-spruce-fir	4.2	1110		bedrock-controlled till	M	bedrock-controlled till	M	328	2	unknown		till (general)	till	Monson, Ragmuff, Abram	SED, MWD, ED	Spodosols	Orthods	Haplorthods	Lithic Haplorthods, Aquic Haplorthods, Lithic Haplorthods	ME	47.04	-68.73	5-10
Harvest	2020.1	238	ME Db	3-6	8	T3	Db	g cm-3	density	no mechanical disturbance	harvested but not disturbed	forest selection harv	group selection	unknown			0-10	1	other	summer	processor	forwarder	tracks	tracked processor, tracked forwarder	N.H. (mesic w/ conifers)	maple-birch-beech-spruce-fir	3.4	1086		glaciated upland	M	glaciated upland	M	312	2	unknown		till (general)	till	Monson, Ragmuff	SED, MWD	Spodosols	Orthods	Haplorthods	Lithic Haplorthods, Aquic Haplorthods	ME	46.79	-69.6	5-10
Harvest	2020.1	239	ME Db	3-6	9	T4	Db	g cm-3	density	no mechanical disturbance	harvested but not disturbed	forest selection harv	group selection	unknown			0-10	1	other	summer	processor	forwarder	tracks	tracked processor, tracked forwarder	N.H. (mesic w/ conifers)	maple-birch-beech-spruce-fir	4.2	1110		bedrock-controlled till	M	bedrock-controlled till	M	328	2	unknown		till (general)	till	Monson, Ragmuff, Abram	SED, MWD, ED	Spodosols	Orthods	Haplorthods	Lithic Haplorthods, Aquic Haplorthods, Lithic Haplorthods	ME	47.04	-68.73	top 5 of B
Harvest	2020.1	240	ME Db	3-6	9	T4	Db	g cm-3	density	no mechanical disturbance	harvested but not disturbed	forest thinned	thin	unknown			0-10	1	other	summer	processor	forwarder	tracks	tracked processor, tracked forwarder	N.H. (mesic w/ conifers)	maple-birch-beech-spruce-fir	4.2	1110		bedrock-controlled till	M	bedrock-controlled till	M	328	2	unknown		till (general)	till	Monson, Ragmuff, Abram	SED, MWD, ED	Spodosols	Orthods	Haplorthods	Lithic Haplorthods, Aquic Haplorthods, Lithic Haplorthods	ME	47.04	-68.73	top 5 of B
Harvest	2020.1	241	ME Db	3-6	9	T4	Db	g cm-3	density	no mechanical disturbance	harvested but not disturbed	forest selection harv	group selection	unknown			0-10	1	other	summer	processor	forwarder	tracks	tracked processor, tracked forwarder	N.H. (mesic w/ conifers)	maple-birch-beech-spruce-fir	3.4	1086		glaciated upland	M	glaciated upland	M	312	2	unknown		till (general)	till	Monson, Ragmuff	SED, MWD	Spodosols	Orthods	Haplorthods	Lithic Haplorthods, Aquic Haplorthods	ME	46.79	-69.6	top 5 of B
Harvest	2020.1	242	ME Db	3-6	9	T4	Db	g cm-3	density	no mechanical disturbance	harvested but not disturbed	forest thinned	thin	unknown			0-10	1	other	summer	processor	forwarder	tracks	tracked processor, tracked forwarder	N.H. (mesic w/ conifers)	maple-birch-beech-spruce-fir	3.4	1086		glaciated upland	M	glaciated upland	M	312	2	unknown		till (general)	till	Monson, Ragmuff	SED, MWD	Spodosols	Orthods	Haplorthods	Lithic Haplorthods, Aquic Haplorthods	ME	46.79	-69.6	top 5 of B
Harvest	2020.1	243	ME Db	3-6	9	T4	Db	g cm-3	density	no mechanical disturbance	harvested but not disturbed	forest selection harv	group selection	unknown			0-10	1	other	summer	processor	forwarder	tracks	tracked processor, tracked forwarder	N.H. (mesic w/ conifers)	maple-birch-beech-spruce-fir	3.4	1086		glaciated upland	M	glaciated upland	M	312	2	unknown		till (general)	till	Monson, Ragmuff	SED, MWD	Spodosols	Orthods	Haplorthods	Lithic Haplorthods, Aquic Haplorthods	ME	46.79	-69.6	top 5-10 of B
Harvest	2020.1	244	ME Db	3-6	9	T4	Db	g cm-3	density	no mechanical disturbance	harvested but not disturbed	forest thinned	thin	unknown			0-10	1	other	summer	processor	forwarder	tracks	tracked processor, tracked forwarder	N.H. (mesic w/ conifers)	maple-birch-beech-spruce-fir	3.4	1086		glaciated upland	M	glaciated upland	M	312	2	unknown		till (general)	till	Monson, Ragmuff	SED, MWD	Spodosols	Orthods	Haplorthods	Lithic Haplorthods, Aquic Haplorthods	ME	46.79	-69.6	top 5-10 of B
Harvest	2011.2	245	UME Db	1-3	3	T4	Db	g cm-3	density	no mechanical disturbance	harvested but not disturbed	forest selection harv	group selection	unknown			0-10	1	other	summer	unknown	forwarder	tires	tired forwarder	spruce-fir-hardwood	maple-hemlock-fir-cedar-pine-spruce-birch-aspen	unknown	unknown		glaciated upland	H	glaciated upland	H	unknown	2	unknown		till (general)	till	Dixfield, Colonel, Brayton	MWD, SPD, PD	Spodosols, Inceptisols	Orthods, Aquepts	Haplorthods, Endoaquepts	Aquic Haplorthods, Aeric Endoaquepts	ME	44.915	-68.657	0-5
Harvest	2011.2	246	UME Db	1-3	3	T4	Db	g cm-3	density	no mechanical disturbance	harvested but not disturbed	forest selection harv	group selection	unknown			0-10	1	other	summer	unknown	skidder	tires	tired tractor	spruce-fir-hardwood	maple-hemlock-fir-cedar-pine-spruce-birch-aspen	unknown	unknown		glaciated upland	H	glaciated upland	H	unknown	2	unknown		till (general)	till	Dixfield, Colonel, Brayton	MWD, SPD, PD	Spodosols, Inceptisols	Orthods, Aquepts	Haplorthods, Endoaquepts	Aquic Haplorthods, Aeric Endoaquepts	ME	44.915	-68.657	0-5
Harvest	2011.2	247	UME Db	1-3	3	T4	Db	g cm-3	density	no mechanical disturbance	harvested but not disturbed	forest selection harv	group selection	unknown			0-10	1	other	summer	unknown	skidder	tracks	tracked bulldozer	spruce-fir-hardwood	maple-hemlock-fir-cedar-pine-spruce-birch-aspen	unknown	unknown		glaciated upland	H	glaciated upland	H	unknown	2	unknown		till (general)	till	Dixfield, Colonel, Brayton	MWD, SPD, PD	Spodosols, Inceptisols	Orthods, Aquepts	Haplorthods, Endoaquepts	Aquic Haplorthods, Aeric Endoaquepts	ME	44.915	-68.657	0-5
Harvest	2011.2	248	UME Db	1-3	3	T4	Db	g cm-3	density	no mechanical disturbance	harvested but not disturbed	forest selection harv	group selection	unknown			0-10	1	other	summer	unknown	skidder	tires	tired skidder	spruce-fir-hardwood	maple-hemlock-fir-cedar-pine-spruce-birch-aspen	unknown	unknown		glaciated upland	H	glaciated upland	H	unknown	2	unknown		till (general)	till	Dixfield, Colonel, Brayton	MWD, SPD, PD	Spodosols, Inceptisols	Orthods, Aquepts	Haplorthods, Endoaquepts	Aquic Haplorthods, Aeric Endoaquepts	ME	44.915	-68.657	0-5
Harvest	2000.9	249	Yanai	3-5	7	F5	OM	Mg ha-1	LOI	second-growth forest	second growth 120 yr old	forest clearcut	clearcut	unknown			11-25	12	winter	winter	unknown	unknown	unknown	unknown	N.H. (mesic- maple-beech-birch type)	beech-birch-maple-cherry-ash-aspen	unknown	unknown		unknown	M		M	305-366	unknown	unknown		unknown		unknown	unknown	Spodosols	Orthods	Haplorthods	Typic Haplorthods	NH	44.13	71.27,-71.28
Harvest	2000.9	250	Yanai	3-5	7	F5	OM	Mg ha-1	LOI	second-growth forest	second growth 120 yr old	forest clearcut	clearcut	unknown			11-25	12	winter	winter	unknown	unknown	unknown	unknown	N.H. (mesic- maple-beech-birch type)	beech-birch-maple-cherry-ash-aspen	unknown	unknown		unknown	M		M	305-366	unknown	unknown		unknown		unknown	unknown	Spodosols	Orthods	Haplorthods	Typic Haplorthods	NH	44.13	71.27,-71.28
Harvest	2000.9	251	Yanai	3-5	7	F5	OM	Mg ha-1	LOI	second-growth forest	second growth 120 yr old	forest clearcut	clearcut	unknown			11-25	12	winter	winter	unknown	unknown	unknown	unknown	N.H. (mesic- maple-beech-birch type)	beech-birch-maple-cherry-ash-aspen	unknown	unknown		unknown	M		M	305-366	unknown	unknown		unknown		unknown	unknown	Spodosols	Orthods	Haplorthods	Typic Haplorthods	NH	44.13	71.27,-71.28
Harvest	2000.9	252	Yanai	3-5	7	F5	OM	Mg ha-1	LOI	second-growth forest	second growth 120 yr old	forest clearcut	clearcut	unknown			11-25	12	winter	winter	unknown	unknown	unknown	unknown	N.H. (mesic- maple-beech-birch type)	beech-birch-maple-cherry-ash-aspen	unknown	unknown		unknown	M		M	305-366	unknown	unknown		unknown		unknown	unknown	Spodosols	Orthods	Haplorthods	Typic Haplorthods	NH	44.13	71.27,-71.28
Harvest	2000.9	253	Yanai	3-5	7	F5	OM	Mg ha-1	LOI	second-growth forest	second growth 120 yr old	forest clearcut	clearcut	unknown			11-25	19	winter	winter	unknown	unknown	unknown	unknown	N.H. (mesic- maple-beech-birch type)	beech-birch-maple-cherry-ash-aspen	unknown	unknown		unknown	M		M	305-518	unknown	unknown		unknown		unknown	unknown	Spodosols	Orthods	Haplorthods	Typic Haplorthods	NH	43.98, 44.13	-71.27, -71.42
Harvest	2000.9	254	Yanai	3-5	7	F5	OM	Mg ha-1	LOI	second-growth forest	second growth 120 yr old	forest clearcut	clearcut	unknown			11-25	19	winter	winter	unknown	unknown	unknown	unknown	N.H. (mesic- maple-beech-birch type)	beech-birch-maple-cherry-ash-aspen	unknown	unknown		unknown	M		M	305-518	unknown	unknown		unknown		unknown	unknown	Spodosols	Orthods	Haplorthods	Typic Haplorthods	NH	43.98, 44.13	-71.27, -71.42
Harvest	2000.9	255	Yanai	3-5	7	F5	OM	Mg ha-1	LOI	second-growth forest	second growth 120 yr old	forest clearcut	clearcut	unknown			11-25	22	winter	winter	unknown	unknown	unknown	unknown	N.H. (mesic- maple-beech-birch type)	beech-birch-maple-cherry-ash-aspen	unknown	unknown		unknown	M		M	305-457	unknown	unknown		unknown		unknown	unknown	Spodosols	Orthods	Haplorthods	Typic Haplorthods	NH	44.13, 44.20	-71.23, -71.27
Harvest	2000.9	256	Yanai	3-5	7	F5	OM	Mg ha-1	LOI	second-growth forest	second growth 120 yr old	forest clearcut	clearcut	unknown			11-25	22	winter	winter	unknown	unknown	unknown	unknown	N.H. (mesic- maple-beech-birch type)	beech-birch-maple-cherry-ash-aspen	unknown	unknown		unknown	M		M	305-457	unknown	unknown		unknown		unknown	unknown	Spodosols	Orthods	Haplorthods	Typic Haplorthods	NH	44.13, 44.20	-71.23,-71.27
Harvest	2000.9	257	Yanai	3-5	7	F5	OM	Mg ha-1	LOI	second-growth forest	second growth 120 yr old	forest clearcut	clearcut	unknown			26-50	28	other	fall	unknown	unknown	unknown	unknown	N.H. (mesic- maple-beech-birch type)	beech-birch-maple-cherry-ash-aspen	unknown	unknown		unknown	M		M	305-488	unknown	unknown		unknown		unknown	unknown	Spodosols	Orthods	Haplorthods	Typic Haplorthods	NH	43.93, 44.13	-71.27,-71.73
Harvest	2000.9	258	Yanai	3-5	7	F5	OM	Mg ha-1	LOI	second-growth forest	second growth 120 yr old	forest clearcut	clearcut	unknown			26-50	28	other	fall	unknown	unknown	unknown	unknown	N.H. (mesic- maple-beech-birch type)	beech-birch-maple-cherry-ash-aspen	unknown	unknown		unknown	M		M	305-488	unknown	unknown		unknown		unknown	unknown	Spodosols	Orthods	Haplorthods	Typic Haplorthods	NH	43.93, 44.13	-71.27,-71.73
Harvest	2000.9	259	Yanai	3-5	7	F5	OM	Mg ha-1	LOI	second-growth forest	second growth 120 yr old	forest clearcut	clearcut	unknown			26-50	31	unknown	unknown	unknown	unknown	unknown	unknown	N.H. (mesic- maple-beech-birch type)	beech-birch-maple-cherry-ash-aspen	unknown	unknown		unknown	M		M	305-366	unknown	unknown		unknown		unknown	unknown	Spodosols	Orthods	Haplorthods	Typic Haplorthods	NH	44.05, 44.13	-71.27, -71.28
Harvest	2000.9	260	Yanai	3-5	7	F5	OM	Mg ha-1	LOI	second-growth forest	second growth 120 yr old	forest clearcut	clearcut	unknown			26-50	31	unknown	unknown	unknown	unknown	unknown	unknown	N.H. (mesic- maple-beech-birch type)	beech-birch-maple-cherry-ash-aspen	unknown	unknown		unknown	M		M	305-366	unknown	unknown		unknown		unknown	unknown	Spodosols	Orthods	Haplorthods	Typic Haplorthods	NH	44.05, 44.13	-71.27, -71.28
Harvest	2000.9	261	Yanai	3-5	7	F5	OM	Mg ha-1	LOI	second-growth forest	second growth 120 yr old	forest clearcut	clearcut	unknown			26-50	31	unknown	unknown	unknown	unknown	unknown	unknown	N.H. (mesic- maple-beech-birch type)	beech-birch-maple-cherry-ash-aspen	unknown	unknown		unknown	M		M	305-366	unknown	unknown		unknown		unknown	unknown	Spodosols	Orthods	Haplorthods	Typic Haplorthods	NH	44.05, 44.13	-71.27, -71.28
Harvest	2000.9	262	Yanai	3-5	7	F5	OM	Mg ha-1	LOI	second-growth forest	second growth 120 yr old	forest clearcut	clearcut	unknown			26-50	31	unknown	unknown	unknown	unknown	unknown	unknown	N.H. (mesic- maple-beech-birch type)	beech-birch-maple-cherry-ash-aspen	unknown	unknown		unknown	M		M	305-366	unknown	unknown		unknown		unknown	unknown	Spodosols	Orthods	Haplorthods	Typic Haplorthods	NH	44.05, 44.13	-71.27, -71.28
Harvest	2000.9	263	Yanai	3-5	7	F5	OM	Mg ha-1	LOI	second-growth forest	second growth 120 yr old	forest clearcut	clearcut	unknown			26-50	40	unknown	unknown	unknown	unknown	unknown	unknown	N.H. (mesic- maple-beech-birch type)	beech-birch-maple-cherry-ash-aspen	unknown	unknown		unknown	M		M	305-518	unknown	unknown		unknown		unknown	unknown	Spodosols	Orthods	Haplorthods	Typic Haplorthods	NH	44.05, 44.13	-71.27, -71.40
Harvest	2000.9	264	Yanai	3-5	7	F5	OM	Mg ha-1	LOI	second-growth forest	second growth 120 yr old	forest clearcut	clearcut	unknown			26-50	40	unknown	unknown	unknown	unknown	unknown	unknown	N.H. (mesic- maple-beech-birch type)	beech-birch-maple-cherry-ash-aspen	unknown	unknown		unknown	M		M	305-518	unknown	unknown		unknown		unknown	unknown	Spodosols	Orthods	Haplorthods	Typic Haplorthods	NH	44.05, 44.13	-71.27, -71.40
Harvest	2000.9	265	Yanai	3-5	7	F5	OM	Mg ha-1	LOI	second-growth forest	second growth 120 yr old	forest clearcut	clearcut	unknown			26-50	49	unknown	unknown	unknown	unknown	unknown	unknown	N.H. (mesic- maple-beech-birch type)	beech-birch-maple-cherry-ash-aspen	unknown	unknown		unknown	M		M	305-457	unknown	unknown		unknown		unknown	unknown	Spodosols	Orthods	Haplorthods	Typic Haplorthods	NH	44.13, 44.15	-71.23, -71.27
Harvest	2000.9	266	Yanai	3-5	7	F5	OM	Mg ha-1	LOI	second-growth forest	second growth 120 yr old	forest clearcut	clearcut	unknown			26-50	49	unknown	unknown	unknown	unknown	unknown	unknown	N.H. (mesic- maple-beech-birch type)	beech-birch-maple-cherry-ash-aspen	unknown	unknown		unknown	M		M	305-457	unknown	unknown		unknown		unknown	unknown	Spodosols	Orthods	Haplorthods	Typic Haplorthods	NH	44.13, 44.15	-71.23, -71.27
Harvest	2000.9	267	Yanai	3-5	7	F5	OM	Mg ha-1	LOI	second-growth forest	second growth 120 yr old	forest clearcut	clearcut	unknown			26-50	50	unknown	unknown	unknown	unknown	unknown	unknown	N.H. (mesic- maple-beech-birch type)	beech-birch-maple-cherry-ash-aspen	unknown	unknown		unknown	M		M	305-549	unknown	unknown		unknown		unknown	unknown	Spodosols	Orthods	Haplorthods	Typic Haplorthods	NH	44.13	-71.23,-71.27
Harvest	2000.9	268	Yanai	3-5	7	F5	OM	Mg ha-1	LOI	second-growth forest	second growth 120 yr old	forest clearcut	clearcut	unknown			26-50	50	unknown	unknown	unknown	unknown	unknown	unknown	N.H. (mesic- maple-beech-birch type)	beech-birch-maple-cherry-ash-aspen	unknown	unknown		unknown	M		M	305-549	unknown	unknown		unknown		unknown	unknown	Spodosols	Orthods	Haplorthods	Typic Haplorthods	NH	44.13	-71.23,-71.27
Harvest	2000.9	269	Yanai	3-5	7	F5	OM	Mg ha-1	LOI	second-growth forest	second growth 120 yr old	forest clearcut	clearcut	unknown			50-100	59	unknown	unknown	unknown	unknown	unknown	unknown	N.H. (mesic- maple-beech-birch type)	beech-birch-maple-cherry-ash-aspen	unknown	unknown		unknown	M		M	305-335	unknown	unknown		unknown		unknown	unknown	Spodosols	Orthods	Haplorthods	Typic Haplorthods	NH	44.13	-71.27
Harvest	2000.9	270	Yanai	3-5	7	F5	OM	Mg ha-1	LOI	second-growth forest	second growth 120 yr old	forest clearcut	clearcut	unknown			50-100	59	unknown	unknown	unknown	unknown	unknown	unknown	N.H. (mesic- maple-beech-birch type)	beech-birch-maple-cherry-ash-aspen	unknown	unknown		unknown	M		M	305-335	unknown	unknown		unknown		unknown	unknown	Spodosols	Orthods	Haplorthods	Typic Haplorthods	NH	44.13	-71.27
Harvest	2000.9	271	Yanai	3-5	7	F5	OM	Mg ha-1	LOI	second-growth forest	second growth 120 yr old	forest clearcut	clearcut	unknown			50-100	59	unknown	unknown	unknown	unknown	unknown	unknown	N.H. (mesic- maple-beech-birch type)	beech-birch-maple-cherry-ash-aspen	unknown	unknown		unknown	M		M	305-335	unknown	unknown		unknown		unknown	unknown	Spodosols	Orthods	Haplorthods	Typic Haplorthods	NH	44.13	-71.27
Harvest	2000.9	272	Yanai	3-5	7	F5	OM	Mg ha-1	LOI	second-growth forest	second growth 120 yr old	forest clearcut	clearcut	unknown			50-100	59	unknown	unknown	unknown	unknown	unknown	unknown	N.H. (mesic- maple-beech-birch type)	beech-birch-maple-cherry-ash-aspen	unknown	unknown		unknown	M		M	305-335	unknown	unknown		unknown		unknown	unknown	Spodosols	Orthods	Haplorthods	Typic Haplorthods	NH	44.13	-71.27
Harvest	2000.9	273	Yanai	3-5	7	F5	OM	Mg ha-1	LOI	second-growth forest	second growth 120 yr old	forest clearcut	clearcut	unknown			50-100	64	unknown	unknown	unknown	unknown	unknown	unknown	N.H. (mesic- maple-beech-birch type)	beech-birch-maple-cherry-ash-aspen	unknown	unknown		unknown	M		M	305-366	unknown	unknown		unknown		unknown	unknown	Spodosols	Orthods	Haplorthods	Typic Haplorthods	NH	44.05, 44.13	-71.27, -71.28
Harvest	2000.9	274	Yanai	3-5	7	F5	OM	Mg ha-1	LOI	second-growth forest	second growth 120 yr old	forest clearcut	clearcut	unknown			50-100	64	unknown	unknown	unknown	unknown	unknown	unknown	N.H. (mesic- maple-beech-birch type)	beech-birch-maple-cherry-ash-aspen	unknown	unknown		unknown	M		M	305-366	unknown	unknown		unknown		unknown	unknown	Spodosols	Orthods	Haplorthods	Typic Haplorthods	NH	44.05, 44.13	-71.27, -71.28
Harvest	2000.9	275	Yanai	3-5	7	F5	OM	Mg ha-1	LOI	second-growth forest	second growth 120 yr old	forest clearcut	clearcut	unknown			50-100	64	unknown	unknown	unknown	unknown	unknown	unknown	N.H. (mesic- maple-beech-birch type)	beech-birch-maple-cherry-ash-aspen	unknown	unknown		unknown	M		M	305-366	unknown	unknown		unknown		unknown	unknown	Spodosols	Orthods	Haplorthods	Typic Haplorthods	NH	44.05, 44.13	-71.27, -71.28
Harvest	2000.9	276	Yanai	3-5	7	F5	OM	Mg ha-1	LOI	second-growth forest	second growth 120 yr old	forest clearcut	clearcut	unknown			50-100	64	unknown	unknown	unknown	unknown	unknown	unknown	N.H. (mesic- maple-beech-birch type)	beech-birch-maple-cherry-ash-aspen	unknown	unknown		unknown	M		M	305-366	unknown	unknown		unknown		unknown	unknown	Spodosols	Orthods	Haplorthods	Typic Haplorthods	NH	44.05, 44.13	-71.27, -71.28
Harvest	2000.9	277	Yanai	3-5	7	F5	OM	Mg ha-1	LOI	second-growth forest	second growth 120 yr old	forest clearcut	clearcut	unknown			50-100	88	unknown	unknown	unknown	unknown	unknown	unknown	N.H. (mesic- maple-beech-birch type)	beech-birch-maple-cherry-ash-aspen	unknown	unknown		unknown	M		M	305-457	unknown	unknown		unknown		unknown	unknown	Spodosols	Orthods	Haplorthods	Typic Haplorthods	NH	44.13, 44.20	-71.23, -71.27
Harvest	2000.9	278	Yanai	3-5	7	F5	OM	Mg ha-1	LOI	second-growth forest	second growth 120 yr old	forest clearcut	clearcut	unknown			50-100	88	unknown	unknown	unknown	unknown	unknown	unknown	N.H. (mesic- maple-beech-birch type)	beech-birch-maple-cherry-ash-aspen	unknown	unknown		unknown	M		M	305-457	unknown	unknown		unknown		unknown	unknown	Spodosols	Orthods	Haplorthods	Typic Haplorthods	NH	44.13, 44.20	-71.23, -71.27
Reforestation-ag	2011.3	279	Clark	2-5	6	F2	C	Mg ha-1	CHN	cultivated	cultivated	cultivation to forest	cult oldfield succ	N/A			26-50	43	N/A	N/A	N/A	N/A	N/A		N.H. (mesic- maple-beech-birch type)	maple-beech-birch	unknown	unknown		unknown	unknown	unknown	unknown	242-612	unknown	unknown	unknown	till (general)	till	unknown	unknown	unknown	unknown	unknown	unknown	MA	42.1, 42.7	-72.8, -73.5	Oea
Reforestation-ag	2011.3	280	Clark	2-5	6	F2	C	Mg ha-1	CHN	cultivated	cultivated	cultivation to forest	cult oldfield succ	N/A			50-100	68	N/A	N/A	N/A	N/A	N/A		N.H. (mesic- maple-beech-birch type)	maple-beech-birch	unknown	unknown		unknown	unknown	unknown	unknown	242-612	unknown	unknown	unknown	till (general)	till	unknown	unknown	unknown	unknown	unknown	unknown	MA	42.1, 42.7	-72.8, -73.5	Oea
Reforestation-ag	2011.3	281	Clark	2-5	6	F2	C	Mg ha-1	CHN	cultivated	cultivated	cultivation to forest	cult oldfield succ	N/A			50-100	83	N/A	N/A	N/A	N/A	N/A		N.H. (mesic- maple-beech-birch type)	maple-beech-birch	unknown	unknown		unknown	unknown	unknown	unknown	242-612	unknown	unknown	unknown	till (general)	till	unknown	unknown	unknown	unknown	unknown	unknown	MA	42.1, 42.7	-72.8, -73.5	Oea
Reforestation-ag	2011.3	282	Clark	2-5	6	F2	C	Mg ha-1	CHN	cultivated	cultivated	cultivation to forest	cult oldfield succ	N/A			>100	103	N/A	N/A	N/A	N/A	N/A		N.H. (mesic- maple-beech-birch type)	maple-beech-birch	unknown	unknown		unknown	unknown	unknown	unknown	242-612	unknown	unknown	unknown	till (general)	till	unknown	unknown	unknown	unknown	unknown	unknown	MA	42.1, 42.7	-72.8, -73.5	Oea
Reforestation-ag	2011.3	283	Clark	2-5	6	F2	C	Mg ha-1	CHN	cultivated	cultivated	cultivation to forest	cult oldfield succ	N/A			>100	113	N/A	N/A	N/A	N/A	N/A		N.H. (mesic- maple-beech-birch type)	maple-beech-birch	unknown	unknown		unknown	unknown	unknown	unknown	242-612	unknown	unknown	unknown	till (general)	till	unknown	unknown	unknown	unknown	unknown	unknown	MA	42.1, 42.7	-72.8, -73.5	Oea
Reforestation-ag	2011.3	284	Clark	2-5	6	F2	C	Mg ha-1	CHN	cultivated	cultivated	cultivation to forest	cult oldfield succ	N/A			>100	127	N/A	N/A	N/A	N/A	N/A		N.H. (mesic- maple-beech-birch type)	maple-beech-birch	unknown	unknown		unknown	unknown	unknown	unknown	242-612	unknown	unknown	unknown	till (general)	till	unknown	unknown	unknown	unknown	unknown	unknown	MA	42.1, 42.7	-72.8, -73.5	Oea
Reforestation-ag	2011.3	285	Clark	2-5	6	F2	C	Mg ha-1	CHN	cultivated	cultivated	cultivation to forest	cult oldfield succ	N/A			>100	184	N/A	N/A	N/A	N/A	N/A		N.H. (mesic- maple-beech-birch type)	maple-beech-birch	unknown	unknown		unknown	unknown	unknown	unknown	242-612	unknown	unknown	unknown	till (general)	till	unknown	unknown	unknown	unknown	unknown	unknown	MA	42.1, 42.7	-72.8, -73.5	Oea
Reforestation-ag	2011.3	286	Clark	2-5	6	F2	C	Mg ha-1	CHN	pasture/grassland/meadow	pasture	pasture to forest	past oldfield succ	N/A			26-50	28	N/A	N/A	N/A	N/A	N/A		N.H. (mesic- maple-beech-birch type)	maple-beech-birch	unknown	unknown		unknown	unknown	unknown	unknown	242-612	unknown	unknown	unknown	till (general)	till	unknown	unknown	unknown	unknown	unknown	unknown	MA	42.1, 42.7	-72.8, -73.5	Oea
Reforestation-ag	2011.3	287	Clark	2-5	6	F2	C	Mg ha-1	CHN	pasture/grassland/meadow	pasture	pasture to forest	past oldfield succ	N/A			26-50	42	N/A	N/A	N/A	N/A	N/A		N.H. (mesic- maple-beech-birch type)	maple-beech-birch	unknown	unknown		unknown	unknown	unknown	unknown	242-612	unknown	unknown	unknown	till (general)	till	unknown	unknown	unknown	unknown	unknown	unknown	MA	42.1, 42.7	-72.8, -73.5	Oea
Reforestation-ag	2011.3	288	Clark	2-5	6	F2	C	Mg ha-1	CHN	pasture/grassland/meadow	pasture	pasture to forest	past oldfield succ	N/A			50-100	52	N/A	N/A	N/A	N/A	N/A		N.H. (mesic- maple-beech-birch type)	maple-beech-birch	unknown	unknown		unknown	unknown	unknown	unknown	242-612	unknown	unknown	unknown	till (general)	till	unknown	unknown	unknown	unknown	unknown	unknown	MA	42.1, 42.7	-72.8, -73.5	Oea
Reforestation-ag	2011.3	289	Clark	2-5	6	F2	C	Mg ha-1	CHN	pasture/grassland/meadow	pasture	pasture to forest	past oldfield succ	N/A			50-100	63	N/A	N/A	N/A	N/A	N/A		N.H. (mesic- maple-beech-birch type)	maple-beech-birch	unknown	unknown		unknown	unknown	unknown	unknown	242-612	unknown	unknown	unknown	till (general)	till	unknown	unknown	unknown	unknown	unknown	unknown	MA	42.1, 42.7	-72.8, -73.5	Oea
Reforestation-ag	2011.3	290	Clark	2-5	6	F2	C	Mg ha-1	CHN	pasture/grassland/meadow	pasture	pasture to forest	past oldfield succ	N/A			50-100	84	N/A	N/A	N/A	N/A	N/A		N.H. (mesic- maple-beech-birch type)	maple-beech-birch	unknown	unknown		unknown	unknown	unknown	unknown	242-612	unknown	unknown	unknown	till (general)	till	unknown	unknown	unknown	unknown	unknown	unknown	MA	42.1, 42.7	-72.8, -73.5	Oea
Reforestation-ag	2011.3	291	Clark	2-5	6	F2	C	Mg ha-1	CHN	pasture/grassland/meadow	pasture	pasture to forest	past oldfield succ	N/A			>100	102	N/A	N/A	N/A	N/A	N/A		N.H. (mesic- maple-beech-birch type)	maple-beech-birch	unknown	unknown		unknown	unknown	unknown	unknown	242-612	unknown	unknown	unknown	till (general)	till	unknown	unknown	unknown	unknown	unknown	unknown	MA	42.1, 42.7	-72.8, -73.5	Oea
Reforestation-ag	2011.3	292	Clark	2-5	6	F2	C	Mg ha-1	CHN	pasture/grassland/meadow	pasture	pasture to forest	past oldfield succ	N/A			>100	113	N/A	N/A	N/A	N/A	N/A		N.H. (mesic- maple-beech-birch type)	maple-beech-birch	unknown	unknown		unknown	unknown	unknown	unknown	242-612	unknown	unknown	unknown	till (general)	till	unknown	unknown	unknown	unknown	unknown	unknown	MA	42.1, 42.7	-72.8, -73.5	Oea
Reforestation-ag	2011.3	293	Clark	2-5	6	F2	C	Mg ha-1	CHN	pasture/grassland/meadow	pasture	pasture to forest	past oldfield succ	N/A			>100	122	N/A	N/A	N/A	N/A	N/A		N.H. (mesic- maple-beech-birch type)	maple-beech-birch	unknown	unknown		unknown	unknown	unknown	unknown	242-612	unknown	unknown	unknown	till (general)	till	unknown	unknown	unknown	unknown	unknown	unknown	MA	42.1, 42.7	-72.8, -73.5	Oea
Reforestation-ag	2011.3	294	Clark	2-5	6	F2	C	Mg ha-1	CHN	pasture/grassland/meadow	pasture	pasture to forest	past oldfield succ	N/A			>100	127	N/A	N/A	N/A	N/A	N/A		N.H. (mesic- maple-beech-birch type)	maple-beech-birch	unknown	unknown		unknown	unknown	unknown	unknown	242-612	unknown	unknown	unknown	till (general)	till	unknown	unknown	unknown	unknown	unknown	unknown	MA	42.1, 42.7	-72.8, -73.5	Oea
Reforestation-ag	2011.3	295	Clark	2-5	6	F2	C	Mg ha-1	CHN	pasture/grassland/meadow	pasture	pasture to forest	past oldfield succ	N/A			>100	170	N/A	N/A	N/A	N/A	N/A		N.H. (mesic- maple-beech-birch type)	maple-beech-birch	unknown	unknown		unknown	unknown	unknown	unknown	242-612	unknown	unknown	unknown	till (general)	till	unknown	unknown	unknown	unknown	unknown	unknown	MA	42.1, 42.7	-72.8, -73.5	Oea
Reforestation-ag	2011.3	296	Clark	2-5	6	F2	C	Mg ha-1	CHN	cultivated	cultivated	cultivation to forest	cult oldfield succ	N/A			26-50	43	N/A	N/A	N/A	N/A	N/A		N.H. (mesic- maple-beech-birch type)	maple-beech-birch	unknown	unknown		unknown	unknown	unknown	unknown	242-612	unknown	unknown	unknown	till (general)	till	unknown	unknown	unknown	unknown	unknown	unknown	MA	42.1, 42.7	-72.8, -73.5	0-10
Reforestation-ag	2011.3	297	Clark	2-5	6	F2	C	Mg ha-1	CHN	cultivated	cultivated	cultivation to forest	cult oldfield succ	N/A			50-100	68	N/A	N/A	N/A	N/A	N/A		N.H. (mesic- maple-beech-birch type)	maple-beech-birch	unknown	unknown		unknown	unknown	unknown	unknown	242-612	unknown	unknown	unknown	till (general)	till	unknown	unknown	unknown	unknown	unknown	unknown	MA	42.1, 42.7	-72.8, -73.5	0-10
Reforestation-ag	2011.3	298	Clark	2-5	6	F2	C	Mg ha-1	CHN	cultivated	cultivated	cultivation to forest	cult oldfield succ	N/A			50-100	83	N/A	N/A	N/A	N/A	N/A		N.H. (mesic- maple-beech-birch type)	maple-beech-birch	unknown	unknown		unknown	unknown	unknown	unknown	242-612	unknown	unknown	unknown	till (general)	till	unknown	unknown	unknown	unknown	unknown	unknown	MA	42.1, 42.7	-72.8, -73.5	0-10
Reforestation-ag	2011.3	299	Clark	2-5	6	F2	C	Mg ha-1	CHN	cultivated	cultivated	cultivation to forest	cult oldfield succ	N/A			>100	103	N/A	N/A	N/A	N/A	N/A		N.H. (mesic- maple-beech-birch type)	maple-beech-birch	unknown	unknown		unknown	unknown	unknown	unknown	242-612	unknown	unknown	unknown	till (general)	till	unknown	unknown	unknown	unknown	unknown	unknown	MA	42.1, 42.7	-72.8, -73.5	0-10
Reforestation-ag	2011.3	300	Clark	2-5	6	F2	C	Mg ha-1	CHN	cultivated	cultivated	cultivation to forest	cult oldfield succ	N/A			>100	113	N/A	N/A	N/A	N/A	N/A		N.H. (mesic- maple-beech-birch type)	maple-beech-birch	unknown	unknown		unknown	unknown	unknown	unknown	242-612	unknown	unknown	unknown	till (general)	till	unknown	unknown	unknown	unknown	unknown	unknown	MA	42.1, 42.7	-72.8, -73.5	0-10
Reforestation-ag	2011.3	301	Clark	2-5	6	F2	C	Mg ha-1	CHN	cultivated	cultivated	cultivation to forest	cult oldfield succ	N/A			>100	127	N/A	N/A	N/A	N/A	N/A		N.H. (mesic- maple-beech-birch type)	maple-beech-birch	unknown	unknown		unknown	unknown	unknown	unknown	242-612	unknown	unknown	unknown	till (general)	till	unknown	unknown	unknown	unknown	unknown	unknown	MA	42.1, 42.7	-72.8, -73.5	0-10
Reforestation-ag	2011.3	302	Clark	2-5	6	F2	C	Mg ha-1	CHN	cultivated	cultivated	cultivation to forest	cult oldfield succ	N/A			>100	184	N/A	N/A	N/A	N/A	N/A		N.H. (mesic- maple-beech-birch type)	maple-beech-birch	unknown	unknown		unknown	unknown	unknown	unknown	242-612	unknown	unknown	unknown	till (general)	till	unknown	unknown	unknown	unknown	unknown	unknown	MA	42.1, 42.7	-72.8, -73.5	0-10
Reforestation-ag	2011.3	303	Clark	2-5	6	F2	C	Mg ha-1	CHN	pasture/grassland/meadow	pasture	pasture to forest	past oldfield succ	N/A			26-50	28	N/A	N/A	N/A	N/A	N/A		N.H. (mesic- maple-beech-birch type)	maple-beech-birch	unknown	unknown		unknown	unknown	unknown	unknown	242-612	unknown	unknown	unknown	till (general)	till	unknown	unknown	unknown	unknown	unknown	unknown	MA	42.1, 42.7	-72.8, -73.5	0-10
Reforestation-ag	2011.3	304	Clark	2-5	6	F2	C	Mg ha-1	CHN	pasture/grassland/meadow	pasture	pasture to forest	past oldfield succ	N/A			26-50	42	N/A	N/A	N/A	N/A	N/A		N.H. (mesic- maple-beech-birch type)	maple-beech-birch	unknown	unknown		unknown	unknown	unknown	unknown	242-612	unknown	unknown	unknown	till (general)	till	unknown	unknown	unknown	unknown	unknown	unknown	MA	42.1, 42.7	-72.8, -73.5	0-10
Reforestation-ag	2011.3	305	Clark	2-5	6	F2	C	Mg ha-1	CHN	pasture/grassland/meadow	pasture	pasture to forest	past oldfield succ	N/A			50-100	52	N/A	N/A	N/A	N/A	N/A		N.H. (mesic- maple-beech-birch type)	maple-beech-birch	unknown	unknown		unknown	unknown	unknown	unknown	242-612	unknown	unknown	unknown	till (general)	till	unknown	unknown	unknown	unknown	unknown	unknown	MA	42.1, 42.7	-72.8, -73.5	0-10
Reforestation-ag	2011.3	306	Clark	2-5	6	F2	C	Mg ha-1	CHN	pasture/grassland/meadow	pasture	pasture to forest	past oldfield succ	N/A			50-100	63	N/A	N/A	N/A	N/A	N/A		N.H. (mesic- maple-beech-birch type)	maple-beech-birch	unknown	unknown		unknown	unknown	unknown	unknown	242-612	unknown	unknown	unknown	till (general)	till	unknown	unknown	unknown	unknown	unknown	unknown	MA	42.1, 42.7	-72.8, -73.5	0-10
Reforestation-ag	2011.3	307	Clark	2-5	6	F2	C	Mg ha-1	CHN	pasture/grassland/meadow	pasture	pasture to forest	past oldfield succ	N/A			50-100	84	N/A	N/A	N/A	N/A	N/A		N.H. (mesic- maple-beech-birch type)	maple-beech-birch	unknown	unknown		unknown	unknown	unknown	unknown	242-612	unknown	unknown	unknown	till (general)	till	unknown	unknown	unknown	unknown	unknown	unknown	MA	42.1, 42.7	-72.8, -73.5	0-10
Reforestation-ag	2011.3	308	Clark	2-5	6	F2	C	Mg ha-1	CHN	pasture/grassland/meadow	pasture	pasture to forest	past oldfield succ	N/A			>100	102	N/A	N/A	N/A	N/A	N/A		N.H. (mesic- maple-beech-birch type)	maple-beech-birch	unknown	unknown		unknown	unknown	unknown	unknown	242-612	unknown	unknown	unknown	till (general)	till	unknown	unknown	unknown	unknown	unknown	unknown	MA	42.1, 42.7	-72.8, -73.5	0-10
Reforestation-ag	2011.3	309	Clark	2-5	6	F2	C	Mg ha-1	CHN	pasture/grassland/meadow	pasture	pasture to forest	past oldfield succ	N/A			>100	113	N/A	N/A	N/A	N/A	N/A		N.H. (mesic- maple-beech-birch type)	maple-beech-birch	unknown	unknown		unknown	unknown	unknown	unknown	242-612	unknown	unknown	unknown	till (general)	till	unknown	unknown	unknown	unknown	unknown	unknown	MA	42.1, 42.7	-72.8, -73.5	0-10
Reforestation-ag	2011.3	310	Clark	2-5	6	F2	C	Mg ha-1	CHN	pasture/grassland/meadow	pasture	pasture to forest	past oldfield succ	N/A			>100	122	N/A	N/A	N/A	N/A	N/A		N.H. (mesic- maple-beech-birch type)	maple-beech-birch	unknown	unknown		unknown	unknown	unknown	unknown	242-612	unknown	unknown	unknown	till (general)	till	unknown	unknown	unknown	unknown	unknown	unknown	MA	42.1, 42.7	-72.8, -73.5	0-10
Reforestation-ag	2011.3	311	Clark	2-5	6	F2	C	Mg ha-1	CHN	pasture/grassland/meadow	pasture	pasture to forest	past oldfield succ	N/A			>100	127	N/A	N/A	N/A	N/A	N/A		N.H. (mesic- maple-beech-birch type)	maple-beech-birch	unknown	unknown		unknown	unknown	unknown	unknown	242-612	unknown	unknown	unknown	till (general)	till	unknown	unknown	unknown	unknown	unknown	unknown	MA	42.1, 42.7	-72.8, -73.5	0-10
Reforestation-ag	2011.3	312	Clark	2-5	6	F2	C	Mg ha-1	CHN	pasture/grassland/meadow	pasture	pasture to forest	past oldfield succ	N/A			>100	170	N/A	N/A	N/A	N/A	N/A		N.H. (mesic- maple-beech-birch type)	maple-beech-birch	unknown	unknown		unknown	unknown	unknown	unknown	242-612	unknown	unknown	unknown	till (general)	till	unknown	unknown	unknown	unknown	unknown	unknown	MA	42.1, 42.7	-72.8, -73.5	0-10
Reforestation-ag	2011.3	313	Clark	2-5	6	F2	C	Mg ha-1	CHN	cultivated	cultivated	cultivation to forest	cult oldfield succ	N/A			26-50	43	N/A	N/A	N/A	N/A	N/A		N.H. (mesic- maple-beech-birch type)	maple-beech-birch	unknown	unknown		unknown	unknown	unknown	unknown	242-612	unknown	unknown	unknown	till (general)	till	unknown	unknown	unknown	unknown	unknown	unknown	MA	42.1, 42.7	-72.8, -73.5	10-20
Reforestation-ag	2011.3	314	Clark	2-5	6	F2	C	Mg ha-1	CHN	cultivated	cultivated	cultivation to forest	cult oldfield succ	N/A			50-100	68	N/A	N/A	N/A	N/A	N/A		N.H. (mesic- maple-beech-birch type)	maple-beech-birch	unknown	unknown		unknown	unknown	unknown	unknown	242-612	unknown	unknown	unknown	till (general)	till	unknown	unknown	unknown	unknown	unknown	unknown	MA	42.1, 42.7	-72.8, -73.5	10-20
Reforestation-ag	2011.3	315	Clark	2-5	6	F2	C	Mg ha-1	CHN	cultivated	cultivated	cultivation to forest	cult oldfield succ	N/A			50-100	83	N/A	N/A	N/A	N/A	N/A		N.H. (mesic- maple-beech-birch type)	maple-beech-birch	unknown	unknown		unknown	unknown	unknown	unknown	242-612	unknown	unknown	unknown	till (general)	till	unknown	unknown	unknown	unknown	unknown	unknown	MA	42.1, 42.7	-72.8, -73.5	10-20
Reforestation-ag	2011.3	316	Clark	2-5	6	F2	C	Mg ha-1	CHN	cultivated	cultivated	cultivation to forest	cult oldfield succ	N/A			>100	103	N/A	N/A	N/A	N/A	N/A		N.H. (mesic- maple-beech-birch type)	maple-beech-birch	unknown	unknown		unknown	unknown	unknown	unknown	242-612	unknown	unknown	unknown	till (general)	till	unknown	unknown	unknown	unknown	unknown	unknown	MA	42.1, 42.7	-72.8, -73.5	10-20
Reforestation-ag	2011.3	317	Clark	2-5	6	F2	C	Mg ha-1	CHN	cultivated	cultivated	cultivation to forest	cult oldfield succ	N/A			>100	113	N/A	N/A	N/A	N/A	N/A		N.H. (mesic- maple-beech-birch type)	maple-beech-birch	unknown	unknown		unknown	unknown	unknown	unknown	242-612	unknown	unknown	unknown	till (general)	till	unknown	unknown	unknown	unknown	unknown	unknown	MA	42.1, 42.7	-72.8, -73.5	10-20
Reforestation-ag	2011.3	318	Clark	2-5	6	F2	C	Mg ha-1	CHN	cultivated	cultivated	cultivation to forest	cult oldfield succ	N/A			>100	127	N/A	N/A	N/A	N/A	N/A		N.H. (mesic- maple-beech-birch type)	maple-beech-birch	unknown	unknown		unknown	unknown	unknown	unknown	242-612	unknown	unknown	unknown	till (general)	till	unknown	unknown	unknown	unknown	unknown	unknown	MA	42.1, 42.7	-72.8, -73.5	10-20
Reforestation-ag	2011.3	319	Clark	2-5	6	F2	C	Mg ha-1	CHN	cultivated	cultivated	cultivation to forest	cult oldfield succ	N/A			>100	184	N/A	N/A	N/A	N/A	N/A		N.H. (mesic- maple-beech-birch type)	maple-beech-birch	unknown	unknown		unknown	unknown	unknown	unknown	242-612	unknown	unknown	unknown	till (general)	till	unknown	unknown	unknown	unknown	unknown	unknown	MA	42.1, 42.7	-72.8, -73.5	10-20
Reforestation-ag	2011.3	320	Clark	2-5	6	F2	C	Mg ha-1	CHN	pasture/grassland/meadow	pasture	pasture to forest	past oldfield succ	N/A			26-50	28	N/A	N/A	N/A	N/A	N/A		N.H. (mesic- maple-beech-birch type)	maple-beech-birch	unknown	unknown		unknown	unknown	unknown	unknown	242-612	unknown	unknown	unknown	till (general)	till	unknown	unknown	unknown	unknown	unknown	unknown	MA	42.1, 42.7	-72.8, -73.5	10-20
Reforestation-ag	2011.3	321	Clark	2-5	6	F2	C	Mg ha-1	CHN	pasture/grassland/meadow	pasture	pasture to forest	past oldfield succ	N/A			26-50	42	N/A	N/A	N/A	N/A	N/A		N.H. (mesic- maple-beech-birch type)	maple-beech-birch	unknown	unknown		unknown	unknown	unknown	unknown	242-612	unknown	unknown	unknown	till (general)	till	unknown	unknown	unknown	unknown	unknown	unknown	MA	42.1, 42.7	-72.8, -73.5	10-20
Reforestation-ag	2011.3	322	Clark	2-5	6	F2	C	Mg ha-1	CHN	pasture/grassland/meadow	pasture	pasture to forest	past oldfield succ	N/A			50-100	52	N/A	N/A	N/A	N/A	N/A		N.H. (mesic- maple-beech-birch type)	maple-beech-birch	unknown	unknown		unknown	unknown	unknown	unknown	242-612	unknown	unknown	unknown	till (general)	till	unknown	unknown	unknown	unknown	unknown	unknown	MA	42.1, 42.7	-72.8, -73.5	10-20
Reforestation-ag	2011.3	323	Clark	2-5	6	F2	C	Mg ha-1	CHN	pasture/grassland/meadow	pasture	pasture to forest	past oldfield succ	N/A			50-100	63	N/A	N/A	N/A	N/A	N/A		N.H. (mesic- maple-beech-birch type)	maple-beech-birch	unknown	unknown		unknown	unknown	unknown	unknown	242-612	unknown	unknown	unknown	till (general)	till	unknown	unknown	unknown	unknown	unknown	unknown	MA	42.1, 42.7	-72.8, -73.5	10-20
Reforestation-ag	2011.3	324	Clark	2-5	6	F2	C	Mg ha-1	CHN	pasture/grassland/meadow	pasture	pasture to forest	past oldfield succ	N/A			50-100	84	N/A	N/A	N/A	N/A	N/A		N.H. (mesic- maple-beech-birch type)	maple-beech-birch	unknown	unknown		unknown	unknown	unknown	unknown	242-612	unknown	unknown	unknown	till (general)	till	unknown	unknown	unknown	unknown	unknown	unknown	MA	42.1, 42.7	-72.8, -73.5	10-20
Reforestation-ag	2011.3	325	Clark	2-5	6	F2	C	Mg ha-1	CHN	pasture/grassland/meadow	pasture	pasture to forest	past oldfield succ	N/A			>100	102	N/A	N/A	N/A	N/A	N/A		N.H. (mesic- maple-beech-birch type)	maple-beech-birch	unknown	unknown		unknown	unknown	unknown	unknown	242-612	unknown	unknown	unknown	till (general)	till	unknown	unknown	unknown	unknown	unknown	unknown	MA	42.1, 42.7	-72.8, -73.5	10-20
Reforestation-ag	2011.3	326	Clark	2-5	6	F2	C	Mg ha-1	CHN	pasture/grassland/meadow	pasture	pasture to forest	past oldfield succ	N/A			>100	113	N/A	N/A	N/A	N/A	N/A		N.H. (mesic- maple-beech-birch type)	maple-beech-birch	unknown	unknown		unknown	unknown	unknown	unknown	242-612	unknown	unknown	unknown	till (general)	till	unknown	unknown	unknown	unknown	unknown	unknown	MA	42.1, 42.7	-72.8, -73.5	10-20
Reforestation-ag	2011.3	327	Clark	2-5	6	F2	C	Mg ha-1	CHN	pasture/grassland/meadow	pasture	pasture to forest	past oldfield succ	N/A			>100	122	N/A	N/A	N/A	N/A	N/A		N.H. (mesic- maple-beech-birch type)	maple-beech-birch	unknown	unknown		unknown	unknown	unknown	unknown	242-612	unknown	unknown	unknown	till (general)	till	unknown	unknown	unknown	unknown	unknown	unknown	MA	42.1, 42.7	-72.8, -73.5	10-20
Reforestation-ag	2011.3	328	Clark	2-5	6	F2	C	Mg ha-1	CHN	pasture/grassland/meadow	pasture	pasture to forest	past oldfield succ	N/A			>100	127	N/A	N/A	N/A	N/A	N/A		N.H. (mesic- maple-beech-birch type)	maple-beech-birch	unknown	unknown		unknown	unknown	unknown	unknown	242-612	unknown	unknown	unknown	till (general)	till	unknown	unknown	unknown	unknown	unknown	unknown	MA	42.1, 42.7	-72.8, -73.5	10-20
Reforestation-ag	2011.3	329	Clark	2-5	6	F2	C	Mg ha-1	CHN	pasture/grassland/meadow	pasture	pasture to forest	past oldfield succ	N/A			>100	170	N/A	N/A	N/A	N/A	N/A		N.H. (mesic- maple-beech-birch type)	maple-beech-birch	unknown	unknown		unknown	unknown	unknown	unknown	242-612	unknown	unknown	unknown	till (general)	till	unknown	unknown	unknown	unknown	unknown	unknown	MA	42.1, 42.7	-72.8, -73.5	10-20
Reforestation-ag	2011.3	330	Clark	2-5	6	F2	C	Mg ha-1	CHN	cultivated	cultivated	cultivation to forest	cult oldfield succ	N/A			26-50	43	N/A	N/A	N/A	N/A	N/A		N.H. (mesic- maple-beech-birch type)	maple-beech-birch	unknown	unknown		unknown	unknown	unknown	unknown	242-612	unknown	unknown	unknown	till (general)	till	unknown	unknown	unknown	unknown	unknown	unknown	MA	42.1, 42.7	-72.8, -73.5	20-55
Reforestation-ag	2011.3	331	Clark	2-5	6	F2	C	Mg ha-1	CHN	cultivated	cultivated	cultivation to forest	cult oldfield succ	N/A			50-100	68	N/A	N/A	N/A	N/A	N/A		N.H. (mesic- maple-beech-birch type)	maple-beech-birch	unknown	unknown		unknown	unknown	unknown	unknown	242-612	unknown	unknown	unknown	till (general)	till	unknown	unknown	unknown	unknown	unknown	unknown	MA	42.1, 42.7	-72.8, -73.5	20-55
Reforestation-ag	2011.3	332	Clark	2-5	6	F2	C	Mg ha-1	CHN	cultivated	cultivated	cultivation to forest	cult oldfield succ	N/A			50-100	83	N/A	N/A	N/A	N/A	N/A		N.H. (mesic- maple-beech-birch type)	maple-beech-birch	unknown	unknown		unknown	unknown	unknown	unknown	242-612	unknown	unknown	unknown	till (general)	till	unknown	unknown	unknown	unknown	unknown	unknown	MA	42.1, 42.7	-72.8, -73.5	20-55
Reforestation-ag	2011.3	333	Clark	2-5	6	F2	C	Mg ha-1	CHN	cultivated	cultivated	cultivation to forest	cult oldfield succ	N/A			>100	103	N/A	N/A	N/A	N/A	N/A		N.H. (mesic- maple-beech-birch type)	maple-beech-birch	unknown	unknown		unknown	unknown	unknown	unknown	242-612	unknown	unknown	unknown	till (general)	till	unknown	unknown	unknown	unknown	unknown	unknown	MA	42.1, 42.7	-72.8, -73.5	20-55
Reforestation-ag	2011.3	334	Clark	2-5	6	F2	C	Mg ha-1	CHN	cultivated	cultivated	cultivation to forest	cult oldfield succ	N/A			>100	113	N/A	N/A	N/A	N/A	N/A		N.H. (mesic- maple-beech-birch type)	maple-beech-birch	unknown	unknown		unknown	unknown	unknown	unknown	242-612	unknown	unknown	unknown	till (general)	till	unknown	unknown	unknown	unknown	unknown	unknown	MA	42.1, 42.7	-72.8, -73.5	20-55
Reforestation-ag	2011.3	335	Clark	2-5	6	F2	C	Mg ha-1	CHN	cultivated	cultivated	cultivation to forest	cult oldfield succ	N/A			>100	127	N/A	N/A	N/A	N/A	N/A		N.H. (mesic- maple-beech-birch type)	maple-beech-birch	unknown	unknown		unknown	unknown	unknown	unknown	242-612	unknown	unknown	unknown	till (general)	till	unknown	unknown	unknown	unknown	unknown	unknown	MA	42.1, 42.7	-72.8, -73.5	20-55
Reforestation-ag	2011.3	336	Clark	2-5	6	F2	C	Mg ha-1	CHN	cultivated	cultivated	cultivation to forest	cult oldfield succ	N/A			>100	184	N/A	N/A	N/A	N/A	N/A		N.H. (mesic- maple-beech-birch type)	maple-beech-birch	unknown	unknown		unknown	unknown	unknown	unknown	242-612	unknown	unknown	unknown	till (general)	till	unknown	unknown	unknown	unknown	unknown	unknown	MA	42.1, 42.7	-72.8, -73.5	20-55
Reforestation-ag	2011.3	337	Clark	2-5	6	F2	C	Mg ha-1	CHN	pasture/grassland/meadow	pasture	pasture to forest	past oldfield succ	N/A			26-50	28	N/A	N/A	N/A	N/A	N/A		N.H. (mesic- maple-beech-birch type)	maple-beech-birch	unknown	unknown		unknown	unknown	unknown	unknown	242-612	unknown	unknown	unknown	till (general)	till	unknown	unknown	unknown	unknown	unknown	unknown	MA	42.1, 42.7	-72.8, -73.5	20-55
Reforestation-ag	2011.3	338	Clark	2-5	6	F2	C	Mg ha-1	CHN	pasture/grassland/meadow	pasture	pasture to forest	past oldfield succ	N/A			26-50	42	N/A	N/A	N/A	N/A	N/A		N.H. (mesic- maple-beech-birch type)	maple-beech-birch	unknown	unknown		unknown	unknown	unknown	unknown	242-612	unknown	unknown	unknown	till (general)	till	unknown	unknown	unknown	unknown	unknown	unknown	MA	42.1, 42.7	-72.8, -73.5	20-55
Reforestation-ag	2011.3	339	Clark	2-5	6	F2	C	Mg ha-1	CHN	pasture/grassland/meadow	pasture	pasture to forest	past oldfield succ	N/A			50-100	52	N/A	N/A	N/A	N/A	N/A		N.H. (mesic- maple-beech-birch type)	maple-beech-birch	unknown	unknown		unknown	unknown	unknown	unknown	242-612	unknown	unknown	unknown	till (general)	till	unknown	unknown	unknown	unknown	unknown	unknown	MA	42.1, 42.7	-72.8, -73.5	20-55
Reforestation-ag	2011.3	340	Clark	2-5	6	F2	C	Mg ha-1	CHN	pasture/grassland/meadow	pasture	pasture to forest	past oldfield succ	N/A			50-100	63	N/A	N/A	N/A	N/A	N/A		N.H. (mesic- maple-beech-birch type)	maple-beech-birch	unknown	unknown		unknown	unknown	unknown	unknown	242-612	unknown	unknown	unknown	till (general)	till	unknown	unknown	unknown	unknown	unknown	unknown	MA	42.1, 42.7	-72.8, -73.5	20-55
Reforestation-ag	2011.3	341	Clark	2-5	6	F2	C	Mg ha-1	CHN	pasture/grassland/meadow	pasture	pasture to forest	past oldfield succ	N/A			50-100	84	N/A	N/A	N/A	N/A	N/A		N.H. (mesic- maple-beech-birch type)	maple-beech-birch	unknown	unknown		unknown	unknown	unknown	unknown	242-612	unknown	unknown	unknown	till (general)	till	unknown	unknown	unknown	unknown	unknown	unknown	MA	42.1, 42.7	-72.8, -73.5	20-55
Reforestation-ag	2011.3	342	Clark	2-5	6	F2	C	Mg ha-1	CHN	pasture/grassland/meadow	pasture	pasture to forest	past oldfield succ	N/A			>100	102	N/A	N/A	N/A	N/A	N/A		N.H. (mesic- maple-beech-birch type)	maple-beech-birch	unknown	unknown		unknown	unknown	unknown	unknown	242-612	unknown	unknown	unknown	till (general)	till	unknown	unknown	unknown	unknown	unknown	unknown	MA	42.1, 42.7	-72.8, -73.5	20-55
Reforestation-ag	2011.3	343	Clark	2-5	6	F2	C	Mg ha-1	CHN	pasture/grassland/meadow	pasture	pasture to forest	past oldfield succ	N/A			>100	113	N/A	N/A	N/A	N/A	N/A		N.H. (mesic- maple-beech-birch type)	maple-beech-birch	unknown	unknown		unknown	unknown	unknown	unknown	242-612	unknown	unknown	unknown	till (general)	till	unknown	unknown	unknown	unknown	unknown	unknown	MA	42.1, 42.7	-72.8, -73.5	20-55
Reforestation-ag	2011.3	344	Clark	2-5	6	F2	C	Mg ha-1	CHN	pasture/grassland/meadow	pasture	pasture to forest	past oldfield succ	N/A			>100	122	N/A	N/A	N/A	N/A	N/A		N.H. (mesic- maple-beech-birch type)	maple-beech-birch	unknown	unknown		unknown	unknown	unknown	unknown	242-612	unknown	unknown	unknown	till (general)	till	unknown	unknown	unknown	unknown	unknown	unknown	MA	42.1, 42.7	-72.8, -73.5	20-55
Reforestation-ag	2011.3	345	Clark	2-5	6	F2	C	Mg ha-1	CHN	pasture/grassland/meadow	pasture	pasture to forest	past oldfield succ	N/A			>100	127	N/A	N/A	N/A	N/A	N/A		N.H. (mesic- maple-beech-birch type)	maple-beech-birch	unknown	unknown		unknown	unknown	unknown	unknown	242-612	unknown	unknown	unknown	till (general)	till	unknown	unknown	unknown	unknown	unknown	unknown	MA	42.1, 42.7	-72.8, -73.5	20-55
Reforestation-ag	2011.3	346	Clark	2-5	6	F2	C	Mg ha-1	CHN	pasture/grassland/meadow	pasture	pasture to forest	past oldfield succ	N/A			>100	170	N/A	N/A	N/A	N/A	N/A		N.H. (mesic- maple-beech-birch type)	maple-beech-birch	unknown	unknown		unknown	unknown	unknown	unknown	242-612	unknown	unknown	unknown	till (general)	till	unknown	unknown	unknown	unknown	unknown	unknown	MA	42.1, 42.7	-72.8, -73.5	20-55
Reforestation-ag	2011.3	347	Clark	2-5	6	F2	C	Mg ha-1	CHN	cultivated	cultivated	cultivation to forest	cult oldfield succ	N/A			26-50	43	N/A	N/A	N/A	N/A	N/A		N.H. (mesic- maple-beech-birch type)	maple-beech-birch	unknown	unknown		unknown	unknown	unknown	unknown	242-612	unknown	unknown	unknown	till (general)	till	unknown	unknown	unknown	unknown	unknown	unknown	MA	42.1, 42.7	-72.8, -73.5	org-55
Reforestation-ag	2011.3	348	Clark	2-5	6	F2	C	Mg ha-1	CHN	cultivated	cultivated	cultivation to forest	cult oldfield succ	N/A			50-100	68	N/A	N/A	N/A	N/A	N/A		N.H. (mesic- maple-beech-birch type)	maple-beech-birch	unknown	unknown		unknown	unknown	unknown	unknown	242-612	unknown	unknown	unknown	till (general)	till	unknown	unknown	unknown	unknown	unknown	unknown	MA	42.1, 42.7	-72.8, -73.5	org-55
Reforestation-ag	2011.3	349	Clark	2-5	6	F2	C	Mg ha-1	CHN	cultivated	cultivated	cultivation to forest	cult oldfield succ	N/A			50-100	83	N/A	N/A	N/A	N/A	N/A		N.H. (mesic- maple-beech-birch type)	maple-beech-birch	unknown	unknown		unknown	unknown	unknown	unknown	242-612	unknown	unknown	unknown	till (general)	till	unknown	unknown	unknown	unknown	unknown	unknown	MA	42.1, 42.7	-72.8, -73.5	org-55
Reforestation-ag	2011.3	350	Clark	2-5	6	F2	C	Mg ha-1	CHN	cultivated	cultivated	cultivation to forest	cult oldfield succ	N/A			>100	103	N/A	N/A	N/A	N/A	N/A		N.H. (mesic- maple-beech-birch type)	maple-beech-birch	unknown	unknown		unknown	unknown	unknown	unknown	242-612	unknown	unknown	unknown	till (general)	till	unknown	unknown	unknown	unknown	unknown	unknown	MA	42.1, 42.7	-72.8, -73.5	org-55
Reforestation-ag	2011.3	351	Clark	2-5	6	F2	C	Mg ha-1	CHN	cultivated	cultivated	cultivation to forest	cult oldfield succ	N/A			>100	113	N/A	N/A	N/A	N/A	N/A		N.H. (mesic- maple-beech-birch type)	maple-beech-birch	unknown	unknown		unknown	unknown	unknown	unknown	242-612	unknown	unknown	unknown	till (general)	till	unknown	unknown	unknown	unknown	unknown	unknown	MA	42.1, 42.7	-72.8, -73.5	org-55
Reforestation-ag	2011.3	352	Clark	2-5	6	F2	C	Mg ha-1	CHN	cultivated	cultivated	cultivation to forest	cult oldfield succ	N/A			>100	127	N/A	N/A	N/A	N/A	N/A		N.H. (mesic- maple-beech-birch type)	maple-beech-birch	unknown	unknown		unknown	unknown	unknown	unknown	242-612	unknown	unknown	unknown	till (general)	till	unknown	unknown	unknown	unknown	unknown	unknown	MA	42.1, 42.7	-72.8, -73.5	org-55
Reforestation-ag	2011.3	353	Clark	2-5	6	F2	C	Mg ha-1	CHN	cultivated	cultivated	cultivation to forest	cult oldfield succ	N/A			>100	184	N/A	N/A	N/A	N/A	N/A		N.H. (mesic- maple-beech-birch type)	maple-beech-birch	unknown	unknown		unknown	unknown	unknown	unknown	242-612	unknown	unknown	unknown	till (general)	till	unknown	unknown	unknown	unknown	unknown	unknown	MA	42.1, 42.7	-72.8, -73.5	org-55
Reforestation-ag	2011.3	354	Clark	2-5	6	F2	C	Mg ha-1	CHN	pasture/grassland/meadow	pasture	pasture to forest	past oldfield succ	N/A			26-50	28	N/A	N/A	N/A	N/A	N/A		N.H. (mesic- maple-beech-birch type)	maple-beech-birch	unknown	unknown		unknown	unknown	unknown	unknown	242-612	unknown	unknown	unknown	till (general)	till	unknown	unknown	unknown	unknown	unknown	unknown	MA	42.1, 42.7	-72.8, -73.5	org-55
Reforestation-ag	2011.3	355	Clark	2-5	6	F2	C	Mg ha-1	CHN	pasture/grassland/meadow	pasture	pasture to forest	past oldfield succ	N/A			26-50	42	N/A	N/A	N/A	N/A	N/A		N.H. (mesic- maple-beech-birch type)	maple-beech-birch	unknown	unknown		unknown	unknown	unknown	unknown	242-612	unknown	unknown	unknown	till (general)	till	unknown	unknown	unknown	unknown	unknown	unknown	MA	42.1, 42.7	-72.8, -73.5	org-55
Reforestation-ag	2011.3	356	Clark	2-5	6	F2	C	Mg ha-1	CHN	pasture/grassland/meadow	pasture	pasture to forest	past oldfield succ	N/A			50-100	52	N/A	N/A	N/A	N/A	N/A		N.H. (mesic- maple-beech-birch type)	maple-beech-birch	unknown	unknown		unknown	unknown	unknown	unknown	242-612	unknown	unknown	unknown	till (general)	till	unknown	unknown	unknown	unknown	unknown	unknown	MA	42.1, 42.7	-72.8, -73.5	org-55
Reforestation-ag	2011.3	357	Clark	2-5	6	F2	C	Mg ha-1	CHN	pasture/grassland/meadow	pasture	pasture to forest	past oldfield succ	N/A			50-100	63	N/A	N/A	N/A	N/A	N/A		N.H. (mesic- maple-beech-birch type)	maple-beech-birch	unknown	unknown		unknown	unknown	unknown	unknown	242-612	unknown	unknown	unknown	till (general)	till	unknown	unknown	unknown	unknown	unknown	unknown	MA	42.1, 42.7	-72.8, -73.5	org-55
Reforestation-ag	2011.3	358	Clark	2-5	6	F2	C	Mg ha-1	CHN	pasture/grassland/meadow	pasture	pasture to forest	past oldfield succ	N/A			50-100	84	N/A	N/A	N/A	N/A	N/A		N.H. (mesic- maple-beech-birch type)	maple-beech-birch	unknown	unknown		unknown	unknown	unknown	unknown	242-612	unknown	unknown	unknown	till (general)	till	unknown	unknown	unknown	unknown	unknown	unknown	MA	42.1, 42.7	-72.8, -73.5	org-55
Reforestation-ag	2011.3	359	Clark	2-5	6	F2	C	Mg ha-1	CHN	pasture/grassland/meadow	pasture	pasture to forest	past oldfield succ	N/A			>100	102	N/A	N/A	N/A	N/A	N/A		N.H. (mesic- maple-beech-birch type)	maple-beech-birch	unknown	unknown		unknown	unknown	unknown	unknown	242-612	unknown	unknown	unknown	till (general)	till	unknown	unknown	unknown	unknown	unknown	unknown	MA	42.1, 42.7	-72.8, -73.5	org-55
Reforestation-ag	2011.3	360	Clark	2-5	6	F2	C	Mg ha-1	CHN	pasture/grassland/meadow	pasture	pasture to forest	past oldfield succ	N/A			>100	113	N/A	N/A	N/A	N/A	N/A		N.H. (mesic- maple-beech-birch type)	maple-beech-birch	unknown	unknown		unknown	unknown	unknown	unknown	242-612	unknown	unknown	unknown	till (general)	till	unknown	unknown	unknown	unknown	unknown	unknown	MA	42.1, 42.7	-72.8, -73.5	org-55
Reforestation-ag	2011.3	361	Clark	2-5	6	F2	C	Mg ha-1	CHN	pasture/grassland/meadow	pasture	pasture to forest	past oldfield succ	N/A			>100	122	N/A	N/A	N/A	N/A	N/A		N.H. (mesic- maple-beech-birch type)	maple-beech-birch	unknown	unknown		unknown	unknown	unknown	unknown	242-612	unknown	unknown	unknown	till (general)	till	unknown	unknown	unknown	unknown	unknown	unknown	MA	42.1, 42.7	-72.8, -73.5	org-55
Reforestation-ag	2011.3	362	Clark	2-5	6	F2	C	Mg ha-1	CHN	pasture/grassland/meadow	pasture	pasture to forest	past oldfield succ	N/A			>100	127	N/A	N/A	N/A	N/A	N/A		N.H. (mesic- maple-beech-birch type)	maple-beech-birch	unknown	unknown		unknown	unknown	unknown	unknown	242-612	unknown	unknown	unknown	till (general)	till	unknown	unknown	unknown	unknown	unknown	unknown	MA	42.1, 42.7	-72.8, -73.5	org-55
Reforestation-ag	2011.3	363	Clark	2-5	6	F2	C	Mg ha-1	CHN	pasture/grassland/meadow	pasture	pasture to forest	past oldfield succ	N/A			>100	170	N/A	N/A	N/A	N/A	N/A		N.H. (mesic- maple-beech-birch type)	maple-beech-birch	unknown	unknown		unknown	unknown	unknown	unknown	242-612	unknown	unknown	unknown	till (general)	till	unknown	unknown	unknown	unknown	unknown	unknown	MA	42.1, 42.7	-72.8, -73.5	org-55
Deforestation-ag	2011.3	364	Clark	2-5	6	F2	C	Mg ha-1	CHN	second-growth forest	second-growth forest	forest to cultivation	cultivated	N/A			0-10	1	N/A	N/A	N/A	N/A	N/A		N.H. (mesic- maple-beech-birch type)	maple-beech-birch	unknown	unknown		unknown	unknown	unknown	unknown	242-612	unknown	unknown	unknown	till (general)	till	unknown	unknown	unknown	unknown	unknown	unknown	MA	42.1, 42.7	-72.8, -73.5	Oea
Deforestation-ag	2011.3	365	Clark	2-5	6	F2	C	Mg ha-1	CHN	second-growth forest	second-growth forest	forest to cultivation	cultivated	N/A			0-10	1	N/A	N/A	N/A	N/A	N/A		N.H. (mesic- maple-beech-birch type)	maple-beech-birch	unknown	unknown		unknown	unknown	unknown	unknown	242-612	unknown	unknown	unknown	till (general)	till	unknown	unknown	unknown	unknown	unknown	unknown	MA	42.1, 42.7	-72.8, -73.5	0-10
Deforestation-ag	2011.3	366	Clark	2-5	6	F2	C	Mg ha-1	CHN	second-growth forest	second-growth forest	forest to cultivation	cultivated	N/A			0-10	1	N/A	N/A	N/A	N/A	N/A		N.H. (mesic- maple-beech-birch type)	maple-beech-birch	unknown	unknown		unknown	unknown	unknown	unknown	242-612	unknown	unknown	unknown	till (general)	till	unknown	unknown	unknown	unknown	unknown	unknown	MA	42.1, 42.7	-72.8, -73.5	10-20
Deforestation-ag	2011.3	367	Clark	2-5	6	F2	C	Mg ha-1	CHN	second-growth forest	second-growth forest	forest to cultivation	cultivated	N/A			0-10	1	N/A	N/A	N/A	N/A	N/A		N.H. (mesic- maple-beech-birch type)	maple-beech-birch	unknown	unknown		unknown	unknown	unknown	unknown	242-612	unknown	unknown	unknown	till (general)	till	unknown	unknown	unknown	unknown	unknown	unknown	MA	42.1, 42.7	-72.8, -73.5	20-55
Deforestation-ag	2011.3	368	Clark	2-5	6	F2	C	Mg ha-1	CHN	second-growth forest	second-growth forest	forest to cultivation	cultivated	N/A			0-10	1	N/A	N/A	N/A	N/A	N/A		N.H. (mesic- maple-beech-birch type)	maple-beech-birch	unknown	unknown		unknown	unknown	unknown	unknown	242-612	unknown	unknown	unknown	till (general)	till	unknown	unknown	unknown	unknown	unknown	unknown	MA	42.1, 42.7	-72.8, -73.5	org-55
Deforestation-ag	2011.3	369	Clark	2-5	6	F2	C	Mg ha-1	CHN	second-growth forest	second-growth forest	forest to pasture/meadow	pasture/grass	N/A			0-10	1	N/A	N/A	N/A	N/A	N/A		N.H. (mesic- maple-beech-birch type)	maple-beech-birch	unknown	unknown		unknown	unknown	unknown	unknown	242-612	unknown	unknown	unknown	till (general)	till	unknown	unknown	unknown	unknown	unknown	unknown	MA	42.1, 42.7	-72.8, -73.5	Oea
Deforestation-ag	2011.3	370	Clark	2-5	6	F2	C	Mg ha-1	CHN	second-growth forest	second-growth forest	forest to pasture/meadow	pasture/grass	N/A			0-10	1	N/A	N/A	N/A	N/A	N/A		N.H. (mesic- maple-beech-birch type)	maple-beech-birch	unknown	unknown		unknown	unknown	unknown	unknown	242-612	unknown	unknown	unknown	till (general)	till	unknown	unknown	unknown	unknown	unknown	unknown	MA	42.1, 42.7	-72.8, -73.5	0-10
Deforestation-ag	2011.3	371	Clark	2-5	6	F2	C	Mg ha-1	CHN	second-growth forest	second-growth forest	forest to pasture/meadow	pasture/grass	N/A			0-10	1	N/A	N/A	N/A	N/A	N/A		N.H. (mesic- maple-beech-birch type)	maple-beech-birch	unknown	unknown		unknown	unknown	unknown	unknown	242-612	unknown	unknown	unknown	till (general)	till	unknown	unknown	unknown	unknown	unknown	unknown	MA	42.1, 42.7	-72.8, -73.5	10-20
Deforestation-ag	2011.3	372	Clark	2-5	6	F2	C	Mg ha-1	CHN	second-growth forest	second-growth forest	forest to pasture/meadow	pasture/grass	N/A			0-10	1	N/A	N/A	N/A	N/A	N/A		N.H. (mesic- maple-beech-birch type)	maple-beech-birch	unknown	unknown		unknown	unknown	unknown	unknown	242-612	unknown	unknown	unknown	till (general)	till	unknown	unknown	unknown	unknown	unknown	unknown	MA	42.1, 42.7	-72.8, -73.5	20-55
Deforestation-ag	2011.3	373	Clark	2-5	6	F2	C	Mg ha-1	CHN	second-growth forest	second-growth forest	forest to pasture/meadow	pasture/grass	N/A			0-10	1	N/A	N/A	N/A	N/A	N/A		N.H. (mesic- maple-beech-birch type)	maple-beech-birch	unknown	unknown		unknown	unknown	unknown	unknown	242-612	unknown	unknown	unknown	till (general)	till	unknown	unknown	unknown	unknown	unknown	unknown	MA	42.1, 42.7	-72.8, -73.5	org-55
Reforestation-ag	2003.1	374	Hooker	3-5	9	F4	C	Mg ha-1	CHN	cultivated	cultivated	cultivation to forest	cult oldfield succ	N/A			11-25	16	N/A	N/A	N/A	N/A	N/A		oak, oak-pine, pine	oak-pine	9.1	1280		unknown	M	unknown	M	unknown	1-2	unknown	unknown	till (general)	till	Canton-Charlton	WD	Inceptisols	Ochrepts	Dystrochrepts	Typic Dystrochrepts	RI	41.7, 41.9	-71.6, -71.7	Oie
Reforestation-ag	2003.1	375	Hooker	3-5	9	F4	C	Mg ha-1	CHN	cultivated	cultivated	cultivation to forest	cult oldfield succ	N/A			11-25	23	N/A	N/A	N/A	N/A	N/A		oak, oak-pine, pine	oak-pine	9.1	1280		unknown	M	unknown	M	unknown	1-2	unknown	unknown	till (general)	till	Canton-Charlton	WD	Inceptisols	Ochrepts	Dystrochrepts	Typic Dystrochrepts	RI	41.7, 41.9	-71.6, -71.7	Oie
Reforestation-ag	2003.1	376	Hooker	3-5	9	F4	C	Mg ha-1	CHN	cultivated	cultivated	cultivation to forest	cult oldfield succ	N/A			11-25	23	N/A	N/A	N/A	N/A	N/A		oak, oak-pine, pine	oak-pine	9.1	1280		unknown	M	unknown	M	unknown	1-2	unknown	unknown	till (general)	till	Canton-Charlton	WD	Inceptisols	Ochrepts	Dystrochrepts	Typic Dystrochrepts	RI	41.7, 41.9	-71.6, -71.7	Oie
Reforestation-ag	2003.1	377	Hooker	3-5	9	F4	C	Mg ha-1	CHN	cultivated	cultivated	cultivation to forest	cult oldfield succ	N/A			26-50	47	N/A	N/A	N/A	N/A	N/A		oak, oak-pine, pine	oak-pine	9.1	1280		unknown	M	unknown	M	unknown	1-2	unknown	unknown	till (general)	till	Canton-Charlton	WD	Inceptisols	Ochrepts	Dystrochrepts	Typic Dystrochrepts	RI	41.7, 41.9	-71.6, -71.7	Oie
Reforestation-ag	2003.1	378	Hooker	3-5	9	F4	C	Mg ha-1	CHN	cultivated	cultivated	cultivation to forest	cult oldfield succ	N/A			50-100	53	N/A	N/A	N/A	N/A	N/A		oak, oak-pine, pine	oak-pine	9.1	1280		unknown	M	unknown	M	unknown	1-2	unknown	unknown	till (general)	till	Canton-Charlton	WD	Inceptisols	Ochrepts	Dystrochrepts	Typic Dystrochrepts	RI	41.7, 41.9	-71.6, -71.7	Oie
Reforestation-ag	2003.1	379	Hooker	3-5	9	F4	C	Mg ha-1	CHN	cultivated	cultivated	cultivation to forest	cult oldfield succ	N/A			50-100	72	N/A	N/A	N/A	N/A	N/A		oak, oak-pine, pine	oak-pine	9.1	1280		unknown	M	unknown	M	unknown	1-2	unknown	unknown	till (general)	till	Canton-Charlton	WD	Inceptisols	Ochrepts	Dystrochrepts	Typic Dystrochrepts	RI	41.7, 41.9	-71.6, -71.7	Oie
Reforestation-ag	2003.1	380	Hooker	3-5	9	F4	C	Mg ha-1	CHN	cultivated	cultivated	cultivation to forest	cult oldfield succ	N/A			50-100	99	N/A	N/A	N/A	N/A	N/A		oak, oak-pine, pine	oak-pine	9.1	1280		unknown	M	unknown	M	unknown	1-2	unknown	unknown	till (general)	till	Canton-Charlton	WD	Inceptisols	Ochrepts	Dystrochrepts	Typic Dystrochrepts	RI	41.7, 41.9	-71.6, -71.7	Oie
Reforestation-ag	2003.1	381	Hooker	3-5	9	F4	C	Mg ha-1	CHN	cultivated	cultivated	cultivation to forest	cult oldfield succ	N/A			50-100	99	N/A	N/A	N/A	N/A	N/A		oak, oak-pine, pine	oak-pine	9.1	1280		unknown	M	unknown	M	unknown	1-2	unknown	unknown	till (general)	till	Canton-Charlton	WD	Inceptisols	Ochrepts	Dystrochrepts	Typic Dystrochrepts	RI	41.7, 41.9	-71.6, -71.7	Oie
Reforestation-ag	2003.1	382	Hooker	3-5	9	F4	C	Mg ha-1	CHN	cultivated	cultivated	cultivation to forest	cult oldfield succ	N/A			>100	114	N/A	N/A	N/A	N/A	N/A		oak, oak-pine, pine	oak-pine	9.1	1280		unknown	M	unknown	M	unknown	1-2	unknown	unknown	till (general)	till	Canton-Charlton	WD	Inceptisols	Ochrepts	Dystrochrepts	Typic Dystrochrepts	RI	41.7, 41.9	-71.6, -71.7	Oie
Reforestation-ag	2003.1	383	Hooker	3-5	9	F4	C	Mg ha-1	CHN	cultivated	cultivated	cultivation to forest	cult oldfield succ	N/A			11-25	16	N/A	N/A	N/A	N/A	N/A		oak, oak-pine, pine	oak-pine	9.1	1280		unknown	M	unknown	M	unknown	1-2	unknown	unknown	till (general)	till	Canton-Charlton	WD	Inceptisols	Ochrepts	Dystrochrepts	Typic Dystrochrepts	RI	41.7, 41.9	-71.6, -71.7	0-20
Reforestation-ag	2003.1	384	Hooker	3-5	9	F4	C	Mg ha-1	CHN	cultivated	cultivated	cultivation to forest	cult oldfield succ	N/A			11-25	23	N/A	N/A	N/A	N/A	N/A		oak, oak-pine, pine	oak-pine	9.1	1280		unknown	M	unknown	M	unknown	1-2	unknown	unknown	till (general)	till	Canton-Charlton	WD	Inceptisols	Ochrepts	Dystrochrepts	Typic Dystrochrepts	RI	41.7, 41.9	-71.6, -71.7	0-20
Reforestation-ag	2003.1	385	Hooker	3-5	9	F4	C	Mg ha-1	CHN	cultivated	cultivated	cultivation to forest	cult oldfield succ	N/A			11-25	23	N/A	N/A	N/A	N/A	N/A		oak, oak-pine, pine	oak-pine	9.1	1280		unknown	M	unknown	M	unknown	1-2	unknown	unknown	till (general)	till	Canton-Charlton	WD	Inceptisols	Ochrepts	Dystrochrepts	Typic Dystrochrepts	RI	41.7, 41.9	-71.6, -71.7	0-20
Reforestation-ag	2003.1	386	Hooker	3-5	9	F4	C	Mg ha-1	CHN	cultivated	cultivated	cultivation to forest	cult oldfield succ	N/A			26-50	47	N/A	N/A	N/A	N/A	N/A		oak, oak-pine, pine	oak-pine	9.1	1280		unknown	M	unknown	M	unknown	1-2	unknown	unknown	till (general)	till	Canton-Charlton	WD	Inceptisols	Ochrepts	Dystrochrepts	Typic Dystrochrepts	RI	41.7, 41.9	-71.6, -71.7	0-20
Reforestation-ag	2003.1	387	Hooker	3-5	9	F4	C	Mg ha-1	CHN	cultivated	cultivated	cultivation to forest	cult oldfield succ	N/A			50-100	53	N/A	N/A	N/A	N/A	N/A		oak, oak-pine, pine	oak-pine	9.1	1280		unknown	M	unknown	M	unknown	1-2	unknown	unknown	till (general)	till	Canton-Charlton	WD	Inceptisols	Ochrepts	Dystrochrepts	Typic Dystrochrepts	RI	41.7, 41.9	-71.6, -71.7	0-20
Reforestation-ag	2003.1	388	Hooker	3-5	9	F4	C	Mg ha-1	CHN	cultivated	cultivated	cultivation to forest	cult oldfield succ	N/A			50-100	72	N/A	N/A	N/A	N/A	N/A		oak, oak-pine, pine	oak-pine	9.1	1280		unknown	M	unknown	M	unknown	1-2	unknown	unknown	till (general)	till	Canton-Charlton	WD	Inceptisols	Ochrepts	Dystrochrepts	Typic Dystrochrepts	RI	41.7, 41.9	-71.6, -71.7	0-20
Reforestation-ag	2003.1	389	Hooker	3-5	9	F4	C	Mg ha-1	CHN	cultivated	cultivated	cultivation to forest	cult oldfield succ	N/A			50-100	99	N/A	N/A	N/A	N/A	N/A		oak, oak-pine, pine	oak-pine	9.1	1280		unknown	M	unknown	M	unknown	1-2	unknown	unknown	till (general)	till	Canton-Charlton	WD	Inceptisols	Ochrepts	Dystrochrepts	Typic Dystrochrepts	RI	41.7, 41.9	-71.6, -71.7	0-20
Reforestation-ag	2003.1	390	Hooker	3-5	9	F4	C	Mg ha-1	CHN	cultivated	cultivated	cultivation to forest	cult oldfield succ	N/A			50-100	99	N/A	N/A	N/A	N/A	N/A		oak, oak-pine, pine	oak-pine	9.1	1280		unknown	M	unknown	M	unknown	1-2	unknown	unknown	till (general)	till	Canton-Charlton	WD	Inceptisols	Ochrepts	Dystrochrepts	Typic Dystrochrepts	RI	41.7, 41.9	-71.6, -71.7	0-20
Reforestation-ag	2003.1	391	Hooker	3-5	9	F4	C	Mg ha-1	CHN	cultivated	cultivated	cultivation to forest	cult oldfield succ	N/A			>100	114	N/A	N/A	N/A	N/A	N/A		oak, oak-pine, pine	oak-pine	9.1	1280		unknown	M	unknown	M	unknown	1-2	unknown	unknown	till (general)	till	Canton-Charlton	WD	Inceptisols	Ochrepts	Dystrochrepts	Typic Dystrochrepts	RI	41.7, 41.9	-71.6, -71.7	0-20
Reforestation-ag	2003.1	392	Hooker	3-5	9	F4	C	Mg ha-1	CHN	cultivated	cultivated	cultivation to forest	cult oldfield succ	N/A			11-25	16	N/A	N/A	N/A	N/A	N/A		oak, oak-pine, pine	oak-pine	9.1	1280		unknown	M	unknown	M	unknown	1-2	unknown	unknown	till (general)	till	Canton-Charlton	WD	Inceptisols	Ochrepts	Dystrochrepts	Typic Dystrochrepts	RI	41.7, 41.9	-71.6, -71.7	20-70
Reforestation-ag	2003.1	393	Hooker	3-5	9	F4	C	Mg ha-1	CHN	cultivated	cultivated	cultivation to forest	cult oldfield succ	N/A			11-25	23	N/A	N/A	N/A	N/A	N/A		oak, oak-pine, pine	oak-pine	9.1	1280		unknown	M	unknown	M	unknown	1-2	unknown	unknown	till (general)	till	Canton-Charlton	WD	Inceptisols	Ochrepts	Dystrochrepts	Typic Dystrochrepts	RI	41.7, 41.9	-71.6, -71.7	20-70
Reforestation-ag	2003.1	394	Hooker	3-5	9	F4	C	Mg ha-1	CHN	cultivated	cultivated	cultivation to forest	cult oldfield succ	N/A			11-25	23	N/A	N/A	N/A	N/A	N/A		oak, oak-pine, pine	oak-pine	9.1	1280		unknown	M	unknown	M	unknown	1-2	unknown	unknown	till (general)	till	Canton-Charlton	WD	Inceptisols	Ochrepts	Dystrochrepts	Typic Dystrochrepts	RI	41.7, 41.9	-71.6, -71.7	20-70
Reforestation-ag	2003.1	395	Hooker	3-5	9	F4	C	Mg ha-1	CHN	cultivated	cultivated	cultivation to forest	cult oldfield succ	N/A			26-50	47	N/A	N/A	N/A	N/A	N/A		oak, oak-pine, pine	oak-pine	9.1	1280		unknown	M	unknown	M	unknown	1-2	unknown	unknown	till (general)	till	Canton-Charlton	WD	Inceptisols	Ochrepts	Dystrochrepts	Typic Dystrochrepts	RI	41.7, 41.9	-71.6, -71.7	20-70
Reforestation-ag	2003.1	396	Hooker	3-5	9	F4	C	Mg ha-1	CHN	cultivated	cultivated	cultivation to forest	cult oldfield succ	N/A			50-100	53	N/A	N/A	N/A	N/A	N/A		oak, oak-pine, pine	oak-pine	9.1	1280		unknown	M	unknown	M	unknown	1-2	unknown	unknown	till (general)	till	Canton-Charlton	WD	Inceptisols	Ochrepts	Dystrochrepts	Typic Dystrochrepts	RI	41.7, 41.9	-71.6, -71.7	20-70
Reforestation-ag	2003.1	397	Hooker	3-5	9	F4	C	Mg ha-1	CHN	cultivated	cultivated	cultivation to forest	cult oldfield succ	N/A			50-100	72	N/A	N/A	N/A	N/A	N/A		oak, oak-pine, pine	oak-pine	9.1	1280		unknown	M	unknown	M	unknown	1-2	unknown	unknown	till (general)	till	Canton-Charlton	WD	Inceptisols	Ochrepts	Dystrochrepts	Typic Dystrochrepts	RI	41.7, 41.9	-71.6, -71.7	20-70
Reforestation-ag	2003.1	398	Hooker	3-5	9	F4	C	Mg ha-1	CHN	cultivated	cultivated	cultivation to forest	cult oldfield succ	N/A			50-100	99	N/A	N/A	N/A	N/A	N/A		oak, oak-pine, pine	oak-pine	9.1	1280		unknown	M	unknown	M	unknown	1-2	unknown	unknown	till (general)	till	Canton-Charlton	WD	Inceptisols	Ochrepts	Dystrochrepts	Typic Dystrochrepts	RI	41.7, 41.9	-71.6, -71.7	20-70
Reforestation-ag	2003.1	399	Hooker	3-5	9	F4	C	Mg ha-1	CHN	cultivated	cultivated	cultivation to forest	cult oldfield succ	N/A			50-100	99	N/A	N/A	N/A	N/A	N/A		oak, oak-pine, pine	oak-pine	9.1	1280		unknown	M	unknown	M	unknown	1-2	unknown	unknown	till (general)	till	Canton-Charlton	WD	Inceptisols	Ochrepts	Dystrochrepts	Typic Dystrochrepts	RI	41.7, 41.9	-71.6, -71.7	20-70
Reforestation-ag	2003.1	400	Hooker	3-5	9	F4	C	Mg ha-1	CHN	cultivated	cultivated	cultivation to forest	cult oldfield succ	N/A			>100	114	N/A	N/A	N/A	N/A	N/A		oak, oak-pine, pine	oak-pine	9.1	1280		unknown	M	unknown	M	unknown	1-2	unknown	unknown	till (general)	till	Canton-Charlton	WD	Inceptisols	Ochrepts	Dystrochrepts	Typic Dystrochrepts	RI	41.7, 41.9	-71.6, -71.7	20-70
Reforestation-ag	2003.1	401	Hooker	3-5	9	F4	C	Mg ha-1	CHN	cultivated	cultivated	cultivation to forest	cult oldfield succ	N/A			11-25	16	N/A	N/A	N/A	N/A	N/A		oak, oak-pine, pine	oak-pine	9.1	1280		unknown	M	unknown	M	unknown	1-2	unknown	unknown	till (general)	till	Canton-Charlton	WD	Inceptisols	Ochrepts	Dystrochrepts	Typic Dystrochrepts	RI	41.7, 41.9	-71.6, -71.7	org-70
Reforestation-ag	2003.1	402	Hooker	3-5	9	F4	C	Mg ha-1	CHN	cultivated	cultivated	cultivation to forest	cult oldfield succ	N/A			11-25	23	N/A	N/A	N/A	N/A	N/A		oak, oak-pine, pine	oak-pine	9.1	1280		unknown	M	unknown	M	unknown	1-2	unknown	unknown	till (general)	till	Canton-Charlton	WD	Inceptisols	Ochrepts	Dystrochrepts	Typic Dystrochrepts	RI	41.7, 41.9	-71.6, -71.7	org-70
Reforestation-ag	2003.1	403	Hooker	3-5	9	F4	C	Mg ha-1	CHN	cultivated	cultivated	cultivation to forest	cult oldfield succ	N/A			11-25	23	N/A	N/A	N/A	N/A	N/A		oak, oak-pine, pine	oak-pine	9.1	1280		unknown	M	unknown	M	unknown	1-2	unknown	unknown	till (general)	till	Canton-Charlton	WD	Inceptisols	Ochrepts	Dystrochrepts	Typic Dystrochrepts	RI	41.7, 41.9	-71.6, -71.7	org-70
Reforestation-ag	2003.1	404	Hooker	3-5	9	F4	C	Mg ha-1	CHN	cultivated	cultivated	cultivation to forest	cult oldfield succ	N/A			26-50	47	N/A	N/A	N/A	N/A	N/A		oak, oak-pine, pine	oak-pine	9.1	1280		unknown	M	unknown	M	unknown	1-2	unknown	unknown	till (general)	till	Canton-Charlton	WD	Inceptisols	Ochrepts	Dystrochrepts	Typic Dystrochrepts	RI	41.7, 41.9	-71.6, -71.7	org-70
Reforestation-ag	2003.1	405	Hooker	3-5	9	F4	C	Mg ha-1	CHN	cultivated	cultivated	cultivation to forest	cult oldfield succ	N/A			50-100	53	N/A	N/A	N/A	N/A	N/A		oak, oak-pine, pine	oak-pine	9.1	1280		unknown	M	unknown	M	unknown	1-2	unknown	unknown	till (general)	till	Canton-Charlton	WD	Inceptisols	Ochrepts	Dystrochrepts	Typic Dystrochrepts	RI	41.7, 41.9	-71.6, -71.7	org-70
Reforestation-ag	2003.1	406	Hooker	3-5	9	F4	C	Mg ha-1	CHN	cultivated	cultivated	cultivation to forest	cult oldfield succ	N/A			50-100	72	N/A	N/A	N/A	N/A	N/A		oak, oak-pine, pine	oak-pine	9.1	1280		unknown	M	unknown	M	unknown	1-2	unknown	unknown	till (general)	till	Canton-Charlton	WD	Inceptisols	Ochrepts	Dystrochrepts	Typic Dystrochrepts	RI	41.7, 41.9	-71.6, -71.7	org-70
Reforestation-ag	2003.1	407	Hooker	3-5	9	F4	C	Mg ha-1	CHN	cultivated	cultivated	cultivation to forest	cult oldfield succ	N/A			50-100	99	N/A	N/A	N/A	N/A	N/A		oak, oak-pine, pine	oak-pine	9.1	1280		unknown	M	unknown	M	unknown	1-2	unknown	unknown	till (general)	till	Canton-Charlton	WD	Inceptisols	Ochrepts	Dystrochrepts	Typic Dystrochrepts	RI	41.7, 41.9	-71.6, -71.7	org-70
Reforestation-ag	2003.1	408	Hooker	3-5	9	F4	C	Mg ha-1	CHN	cultivated	cultivated	cultivation to forest	cult oldfield succ	N/A			50-100	99	N/A	N/A	N/A	N/A	N/A		oak, oak-pine, pine	oak-pine	9.1	1280		unknown	M	unknown	M	unknown	1-2	unknown	unknown	till (general)	till	Canton-Charlton	WD	Inceptisols	Ochrepts	Dystrochrepts	Typic Dystrochrepts	RI	41.7, 41.9	-71.6, -71.7	org-70
Reforestation-ag	2003.1	409	Hooker	3-5	9	F4	C	Mg ha-1	CHN	cultivated	cultivated	cultivation to forest	cult oldfield succ	N/A			>100	114	N/A	N/A	N/A	N/A	N/A		oak, oak-pine, pine	oak-pine	9.1	1280		unknown	M	unknown	M	unknown	1-2	unknown	unknown	till (general)	till	Canton-Charlton	WD	Inceptisols	Ochrepts	Dystrochrepts	Typic Dystrochrepts	RI	41.7, 41.9	-71.6, -71.7	org-70
Deforestation-ag	2003.1	410	Hooker	3-5	9	F4	C	Mg ha-1	CHN	second-growth forest	second-growth forest	forest to cultivation	cultivated	N/A			0-10	10	N/A	N/A	N/A	N/A	N/A		oak, oak-pine, pine	oak-pine	9.1	1280		unknown	M	unknown	M	unknown	1-2	unknown	unknown	till (general)	till	Canton-Charlton	WD	Inceptisols	Ochrepts	Dystrochrepts	Typic Dystrochrepts	RI	41.7, 41.9	-71.6, -71.7	Oie
Deforestation-ag	2003.1	411	Hooker	3-5	9	F4	C	Mg ha-1	CHN	second-growth forest	second-growth forest	forest to cultivation	cultivated	N/A			0-10	10	N/A	N/A	N/A	N/A	N/A		oak, oak-pine, pine	oak-pine	9.1	1280		unknown	M	unknown	M	unknown	1-2	unknown	unknown	till (general)	till	Canton-Charlton	WD	Inceptisols	Ochrepts	Dystrochrepts	Typic Dystrochrepts	RI	41.7, 41.9	-71.6, -71.7	0-20
Deforestation-ag	2003.1	412	Hooker	3-5	9	F4	C	Mg ha-1	CHN	second-growth forest	second-growth forest	forest to cultivation	cultivated	N/A			0-10	10	N/A	N/A	N/A	N/A	N/A		oak, oak-pine, pine	oak-pine	9.1	1280		unknown	M	unknown	M	unknown	1-2	unknown	unknown	till (general)	till	Canton-Charlton	WD	Inceptisols	Ochrepts	Dystrochrepts	Typic Dystrochrepts	RI	41.7, 41.9	-71.6, -71.7	20-70
Deforestation-ag	2003.1	413	Hooker	3-5	9	F4	C	Mg ha-1	CHN	second-growth forest	second-growth forest	forest to cultivation	cultivated	N/A			0-10	10	N/A	N/A	N/A	N/A	N/A		oak, oak-pine, pine	oak-pine	9.1	1280		unknown	M	unknown	M	unknown	1-2	unknown	unknown	till (general)	till	Canton-Charlton	WD	Inceptisols	Ochrepts	Dystrochrepts	Typic Dystrochrepts	RI	41.7, 41.9	-71.6, -71.7	org-70
Reforestation-indust	1997.1	414	Smith	2-4	5	T1	C	Mg ha-1	CHN	unvegetated	unvegetated	industrial to forest	past industrial	N/A			26-50	38	N/A	N/A	N/A	N/A	N/A		pine/mesic hardwood	pine-birch-aspen	unknown	unknown		slag pile	X	slag pile	X	unknown	unknown	unknown	unknown	calcium-rich silicate glass (slag)	calcium-rich silicate glass (slag)	unknown	SED	Entisols	unknown	unknown	unknown	CT	42.011	-72.293	Oie
Reforestation-indust	1997.1	415	Smith	2-4	5	T1	C	Mg ha-1	CHN	unvegetated	unvegetated	industrial to forest	past industrial	N/A			26-50	40	N/A	N/A	N/A	N/A	N/A		pine/mesic hardwood	pine-birch-aspen	unknown	unknown		slag pile	X	slag pile	X	unknown	unknown	unknown	unknown	calcium-rich silicate glass (slag)	calcium-rich silicate glass (slag)	unknown	SED	Entisols	unknown	unknown	unknown	CT	42.011	-72.293	Oie
Reforestation-indust	1997.1	416	Smith	2-4	5	T1	C	Mg ha-1	CHN	unvegetated	unvegetated	industrial to forest	past industrial	N/A			26-50	50	N/A	N/A	N/A	N/A	N/A		pine/mesic hardwood	pine-birch-aspen	unknown	unknown		slag pile	X	slag pile	X	unknown	unknown	unknown	unknown	calcium-rich silicate glass (slag)	calcium-rich silicate glass (slag)	unknown	SED	Entisols	unknown	unknown	unknown	CT	42.011	-72.293	Oie
Reforestation-indust	1997.1	417	Smith	2-4	5	T1	C	Mg ha-1	CHN	unvegetated	unvegetated	industrial to forest	past industrial	N/A			26-50	39	N/A	N/A	N/A	N/A	N/A		pine/mesic hardwood	pine-birch-aspen	unknown	unknown		slag pile	X	slag pile	X	unknown	unknown	unknown	unknown	calcium-rich silicate glass (slag)	calcium-rich silicate glass (slag)	unknown	SED	Entisols	unknown	unknown	unknown	CT	42.011	-72.293	Oie
Reforestation-indust	1997.1	418	Smith	2-4	5	T1	C	Mg ha-1	CHN	unvegetated	unvegetated	industrial to forest	past industrial	N/A			50-100	63	N/A	N/A	N/A	N/A	N/A		pine/mesic hardwood	pine-birch-aspen	unknown	unknown		slag pile	X	slag pile	X	unknown	unknown	unknown	unknown	calcium-rich silicate glass (slag)	calcium-rich silicate glass (slag)	unknown	SED	Entisols	unknown	unknown	unknown	CT	42.011	-72.293	Oie
Reforestation-indust	1997.1	419	Smith	2-4	5	T1	C	Mg ha-1	CHN	unvegetated	unvegetated	industrial to forest	past industrial	N/A			26-50	43	N/A	N/A	N/A	N/A	N/A		pine/mesic hardwood	pine-birch-aspen	unknown	unknown		slag pile	X	slag pile	X	unknown	unknown	unknown	unknown	calcium-rich silicate glass (slag)	calcium-rich silicate glass (slag)	unknown	SED	Entisols	unknown	unknown	unknown	CT	42.011	-72.293	Oie
Reforestation-indust	1997.1	420	Smith	2-4	5	T1	C	Mg ha-1	CHN	unvegetated	unvegetated	industrial to forest	past industrial	N/A			26-50	38	N/A	N/A	N/A	N/A	N/A		pine/mesic hardwood	pine-birch-aspen	unknown	unknown		slag pile	X	slag pile	X	unknown	unknown	unknown	unknown	calcium-rich silicate glass (slag)	calcium-rich silicate glass (slag)	unknown	SED	Entisols	unknown	unknown	unknown	CT	42.011	-72.293	0-60
Reforestation-indust	1997.1	421	Smith	2-4	5	T1	C	Mg ha-1	CHN	unvegetated	unvegetated	industrial to forest	past industrial	N/A			26-50	40	N/A	N/A	N/A	N/A	N/A		pine/mesic hardwood	pine-birch-aspen	unknown	unknown		slag pile	X	slag pile	X	unknown	unknown	unknown	unknown	calcium-rich silicate glass (slag)	calcium-rich silicate glass (slag)	unknown	SED	Entisols	unknown	unknown	unknown	CT	42.011	-72.293	0-60
Reforestation-indust	1997.1	422	Smith	2-4	5	T1	C	Mg ha-1	CHN	unvegetated	unvegetated	industrial to forest	past industrial	N/A			26-50	50	N/A	N/A	N/A	N/A	N/A		pine/mesic hardwood	pine-birch-aspen	unknown	unknown		slag pile	X	slag pile	X	unknown	unknown	unknown	unknown	calcium-rich silicate glass (slag)	calcium-rich silicate glass (slag)	unknown	SED	Entisols	unknown	unknown	unknown	CT	42.011	-72.293	0-60
Reforestation-indust	1997.1	423	Smith	2-4	5	T1	C	Mg ha-1	CHN	unvegetated	unvegetated	industrial to forest	past industrial	N/A			26-50	39	N/A	N/A	N/A	N/A	N/A		pine/mesic hardwood	pine-birch-aspen	unknown	unknown		slag pile	X	slag pile	X	unknown	unknown	unknown	unknown	calcium-rich silicate glass (slag)	calcium-rich silicate glass (slag)	unknown	SED	Entisols	unknown	unknown	unknown	CT	42.011	-72.293	0-60
Reforestation-indust	1997.1	424	Smith	2-4	5	T1	C	Mg ha-1	CHN	unvegetated	unvegetated	industrial to forest	past industrial	N/A			50-100	63	N/A	N/A	N/A	N/A	N/A		pine/mesic hardwood	pine-birch-aspen	unknown	unknown		slag pile	X	slag pile	X	unknown	unknown	unknown	unknown	calcium-rich silicate glass (slag)	calcium-rich silicate glass (slag)	unknown	SED	Entisols	unknown	unknown	unknown	CT	42.011	-72.293	0-60
Reforestation-indust	1997.1	425	Smith	2-4	5	T1	C	Mg ha-1	CHN	unvegetated	unvegetated	industrial to forest	past industrial	N/A			26-50	43	N/A	N/A	N/A	N/A	N/A		pine/mesic hardwood	pine-birch-aspen	unknown	unknown		slag pile	X	slag pile	X	unknown	unknown	unknown	unknown	calcium-rich silicate glass (slag)	calcium-rich silicate glass (slag)	unknown	SED	Entisols	unknown	unknown	unknown	CT	42.011	-72.293	0-60
Reforestation-indust	1997.1	426	Smith	2-4	5	T1	C	Mg ha-1	CHN	unvegetated	unvegetated	industrial to forest	past industrial	N/A			26-50	38	N/A	N/A	N/A	N/A	N/A		pine/mesic hardwood	pine-birch-aspen	unknown	unknown		slag pile	X	slag pile	X	unknown	unknown	unknown	unknown	calcium-rich silicate glass (slag)	calcium-rich silicate glass (slag)	unknown	SED	Entisols	unknown	unknown	unknown	CT	42.011	-72.293	org-60
Reforestation-indust	1997.1	427	Smith	2-4	5	T1	C	Mg ha-1	CHN	unvegetated	unvegetated	industrial to forest	past industrial	N/A			26-50	40	N/A	N/A	N/A	N/A	N/A		pine/mesic hardwood	pine-birch-aspen	unknown	unknown		slag pile	X	slag pile	X	unknown	unknown	unknown	unknown	calcium-rich silicate glass (slag)	calcium-rich silicate glass (slag)	unknown	SED	Entisols	unknown	unknown	unknown	CT	42.011	-72.293	org-60
Reforestation-indust	1997.1	428	Smith	2-4	5	T1	C	Mg ha-1	CHN	unvegetated	unvegetated	industrial to forest	past industrial	N/A			26-50	50	N/A	N/A	N/A	N/A	N/A		pine/mesic hardwood	pine-birch-aspen	unknown	unknown		slag pile	X	slag pile	X	unknown	unknown	unknown	unknown	calcium-rich silicate glass (slag)	calcium-rich silicate glass (slag)	unknown	SED	Entisols	unknown	unknown	unknown	CT	42.011	-72.293	org-60
Reforestation-indust	1997.1	429	Smith	2-4	5	T1	C	Mg ha-1	CHN	unvegetated	unvegetated	industrial to forest	past industrial	N/A			26-50	39	N/A	N/A	N/A	N/A	N/A		pine/mesic hardwood	pine-birch-aspen	unknown	unknown		slag pile	X	slag pile	X	unknown	unknown	unknown	unknown	calcium-rich silicate glass (slag)	calcium-rich silicate glass (slag)	unknown	SED	Entisols	unknown	unknown	unknown	CT	42.011	-72.293	org-60
Reforestation-indust	1997.1	430	Smith	2-4	5	T1	C	Mg ha-1	CHN	unvegetated	unvegetated	industrial to forest	past industrial	N/A			50-100	63	N/A	N/A	N/A	N/A	N/A		pine/mesic hardwood	pine-birch-aspen	unknown	unknown		slag pile	X	slag pile	X	unknown	unknown	unknown	unknown	calcium-rich silicate glass (slag)	calcium-rich silicate glass (slag)	unknown	SED	Entisols	unknown	unknown	unknown	CT	42.011	-72.293	org-60
Reforestation-indust	1997.1	431	Smith	2-4	5	T1	C	Mg ha-1	CHN	unvegetated	unvegetated	industrial to forest	past industrial	N/A			26-50	43	N/A	N/A	N/A	N/A	N/A		pine/mesic hardwood	pine-birch-aspen	unknown	unknown		slag pile	X	slag pile	X	unknown	unknown	unknown	unknown	calcium-rich silicate glass (slag)	calcium-rich silicate glass (slag)	unknown	SED	Entisols	unknown	unknown	unknown	CT	42.011	-72.293	org-60
Reforestation-ag	2012.1	432	Norris	3-5	7	F2	OM	Mg ha-1	LOI	pasture/grassland/meadow	meadow	cultivation to forest	cult oldfield succ	N/A			unknown	unknown	N/A	N/A	N/A	N/A	N/A		elm-ash-cottonwood	shrub	8.8	1030		lakeplain	M-H	lakeplain	M-H	unknown	1	Nearly level	Nearly level	glaciolacustrine	glaciolacustrine	Collamer	MWD	Alfisols	Udalfs	Hapludalfs	Glossaquic Hapludalfs	NY	43.1098	-78.401	0-20
Reforestation-ag	2012.1	433	Norris	3-5	7	F2	OM	Mg ha-1	LOI	pasture/grassland/meadow	meadow	cultivation to forest	cult oldfield succ	N/A			unknown	unknown	N/A	N/A	N/A	N/A	N/A		elm-ash-cottonwood	shrub-ash-willow	8.8	1030		lakeplain	M-H	lakeplain	M-H	unknown	1	Nearly level	Nearly level	glaciolacustrine	glaciolacustrine	Collamer	MWD	Alfisols	Udalfs	Hapludalfs	Glossaquic Hapludalfs	NY	43.1098	-78.401	0-20
Reforestation-ag	2012.1	434	Norris	3-5	7	F2	OM	Mg ha-1	LOI	pasture/grassland/meadow	meadow	cultivation to forest	cult oldfield succ	N/A			unknown	unknown	N/A	N/A	N/A	N/A	N/A		elm-ash-cottonwood	ash-willow	8.8	1030		lakeplain	M-H	lakeplain	M-H	unknown	1	Nearly level	Nearly level	glaciolacustrine	glaciolacustrine	Collamer	MWD	Alfisols	Udalfs	Hapludalfs	Glossaquic Hapludalfs	NY	43.1098	-78.401	0-20
Deforestation-dev	2019.4	435	Peach	3-5	7	F2	C	Mg ha-1	CHN	second-growth forest	urban forest	forest to developed	developed lawn	N/A			unknown	unknown	N/A	N/A	N/A	N/A	N/A		unknown	unknown	7.8	992		glaciated upland	M	glaciated upland	M	unknown	unknown	unknown	unknown	till (general)	till	Dummerston, Buckland, Vershire, Glover	WD, MWD, SED	Inceptisols	Udepts	Dystrudepts	Typic Dystrudepts, Humic Dystrudepts	NH, VT	unknown	unknown	0-10
Deforestation-dev	2019.4	436	Peach	3-5	7	F2	C	Mg ha-1	CHN	second-growth forest	urban forest	forest to developed	developed lawn	N/A			unknown	unknown	N/A	N/A	N/A	N/A	N/A		unknown	unknown	7.8	992		glaciated upland	M	glaciated upland	M	unknown	unknown	unknown	unknown	till (general)	till	Dummerston, Buckland, Vershire, Glover	WD, MWD, SED	Inceptisols	Udepts	Dystrudepts	Typic Dystrudepts, Humic Dystrudepts	NH, VT	unknown	unknown	10-20
Deforestation-dev	2019.4	437	Peach	3-5	7	F2	C	Mg ha-1	CHN	second-growth forest	urban forest	forest to developed	developed lawn	N/A			unknown	unknown	N/A	N/A	N/A	N/A	N/A		unknown	unknown	7.8	992		glaciated upland	M	glaciated upland	M	unknown	unknown	unknown	unknown	till (general)	till	Dummerston, Buckland, Vershire, Glover	WD, MWD, SED	Inceptisols	Udepts	Dystrudepts	Typic Dystrudepts, Humic Dystrudepts	NH, VT	unknown	unknown	20-40
Deforestation-dev	2019.4	438	Peach	3-5	7	F2	C	Mg ha-1	CHN	second-growth forest	urban forest	forest to developed	developed lawn	N/A			unknown	unknown	N/A	N/A	N/A	N/A	N/A		unknown	unknown	7.8	992		glaciated upland	M	glaciated upland	M	unknown	unknown	unknown	unknown	till (general)	till	Dummerston, Buckland, Vershire, Glover	WD, MWD, SED	Inceptisols	Udepts	Dystrudepts	Typic Dystrudepts, Humic Dystrudepts	NH, VT	unknown	unknown	40-60
Deforestation-dev	2019.4	439	Peach	3-5	7	F2	C	Mg ha-1	CHN	second-growth forest	urban forest	forest to developed	developed lawn	N/A			unknown	unknown	N/A	N/A	N/A	N/A	N/A		unknown	unknown	7.8	992		glaciated upland	M	glaciated upland	M	unknown	unknown	unknown	unknown	till (general)	till	Dummerston, Buckland, Vershire, Glover	WD, MWD, SED	Inceptisols	Udepts	Dystrudepts	Typic Dystrudepts, Humic Dystrudepts	NH, VT	unknown	unknown	0-60
Reforestation-ag	2021.2	440	Yavitt	2-4	5	T1	C	%C	CHN	cultivated	cultivated	cultivation to forest	cult oldfield succ	N/A			11-25	25	N/A	N/A	N/A	N/A	N/A		elm-ash-cottonwood	alder	unknown	890		glaciated upland	M	glaciated upland	M	unknown	unknown	unknown	unknown	till (general)	till	unknown	WD	Inceptisols	Udepts	Dystrudepts	Typic Dystrudepts	NY	42.3884	-76.3005	0-10
Deforestation-ag	2010.1	441	Stolt	1-2	2	T2	C	Mg ha-1	CHN	cult oldfield succ	cult oldfield succ	forest to cultivation	cultivated	N/A			50-100	25-100	N/A	N/A	N/A	N/A	N/A		oak, oak-pine, pine	pine	9	1067		outwash plain	M	outwash plain	M	unknown	1	Nearly level	Nearly level	outwash	outwash	Merrimac	WD	Inceptisols	Udepts	Dystrudepts	Typic Dystrudepts	CT, MA, RI	41.3, 41.9	-71.1, -71.8	unknown
Deforestation-ag	2010.1	442	Stolt	1-2	2	T2	C	Mg ha-1	CHN	cult oldfield succ	cult oldfield succ	forest to cultivation	cultivated	N/A			50-100	25-100	N/A	N/A	N/A	N/A	N/A		oak, oak-pine, pine	pine	9	1067		outwash plain	M	outwash plain	M	unknown	1	Nearly level	Nearly level	outwash	outwash	Merrimac	WD	Inceptisols	Udepts	Dystrudepts	Typic Dystrudepts	CT, MA, RI	41.3, 41.9	-71.1, -71.8	unknown
Deforestation-ag	2010.1	443	Stolt	1-2	2	T2	C	Mg ha-1	CHN	cult oldfield succ	cult oldfield succ	forest to cultivation	cultivated	N/A			50-100	25-100	N/A	N/A	N/A	N/A	N/A		oak, oak-pine, pine	pine	9	1067		outwash plain	M	outwash plain	M	unknown	1	Nearly level	Nearly level	outwash	outwash	Merrimac	WD	Inceptisols	Udepts	Dystrudepts	Typic Dystrudepts	CT, MA, RI	41.3, 41.9	-71.1, -71.8	unknown
Deforestation-ag	2010.1	444	Stolt	1-2	2	T2	C	Mg ha-1	CHN	cult oldfield succ	cult oldfield succ	forest to cultivation	cultivated	N/A			50-100	25-100	N/A	N/A	N/A	N/A	N/A		oak, oak-pine, pine	pine	9	1067		outwash plain	M	outwash plain	M	unknown	1	Nearly level	Nearly level	outwash	outwash	Merrimac	WD	Inceptisols	Udepts	Dystrudepts	Typic Dystrudepts	CT, MA, RI	41.3, 41.9	-71.1, -71.8	unknown
Deforestation-ag	2010.1	445	Stolt	1-2	2	T2	C	Mg ha-1	CHN	cult oldfield succ	cult oldfield succ	forest to cultivation	cultivated	N/A			50-100	25-100	N/A	N/A	N/A	N/A	N/A		oak, oak-pine, pine	pine	9	1067		outwash plain	M	outwash plain	M	unknown	1	Nearly level	Nearly level	outwash	outwash	Merrimac	WD	Inceptisols	Udepts	Dystrudepts	Typic Dystrudepts	CT, MA, RI	41.3, 41.9	-71.1, -71.8	unknown
Deforestation-ag	2010.1	446	Stolt	1-2	2	T2	C	Mg ha-1	CHN	cult oldfield succ	cult oldfield succ	forest to cultivation	cultivated	N/A			50-100	25-100	N/A	N/A	N/A	N/A	N/A		other deciduous	deciduous	9	1067		outwash plain	M	outwash plain	M	unknown	1	Nearly level	Nearly level	outwash	outwash	Merrimac	WD	Inceptisols	Udepts	Dystrudepts	Typic Dystrudepts	CT, MA, RI	41.3, 41.9	-71.1, -71.8	unknown
Deforestation-ag	2010.1	447	Stolt	1-2	2	T2	C	Mg ha-1	CHN	cult oldfield succ	cult oldfield succ	forest to cultivation	cultivated	N/A			50-100	25-100	N/A	N/A	N/A	N/A	N/A		other deciduous	deciduous	9	1067		outwash plain	M	outwash plain	M	unknown	1	Nearly level	Nearly level	outwash	outwash	Merrimac	WD	Inceptisols	Udepts	Dystrudepts	Typic Dystrudepts	CT, MA, RI	41.3, 41.9	-71.1, -71.8	unknown
Deforestation-ag	2010.1	448	Stolt	1-2	2	T2	C	Mg ha-1	CHN	cult oldfield succ	cult oldfield succ	forest to cultivation	cultivated	N/A			50-100	25-100	N/A	N/A	N/A	N/A	N/A		other deciduous	deciduous	9	1067		outwash plain	M	outwash plain	M	unknown	1	Nearly level	Nearly level	outwash	outwash	Merrimac	WD	Inceptisols	Udepts	Dystrudepts	Typic Dystrudepts	CT, MA, RI	41.3, 41.9	-71.1, -71.8	unknown
Deforestation-ag	2010.1	449	Stolt	1-2	2	T2	C	Mg ha-1	CHN	cult oldfield succ	cult oldfield succ	forest to cultivation	cultivated	N/A			50-100	25-100	N/A	N/A	N/A	N/A	N/A		other deciduous	deciduous	9	1067		outwash plain	M	outwash plain	M	unknown	1	Nearly level	Nearly level	outwash	outwash	Merrimac	WD	Inceptisols	Udepts	Dystrudepts	Typic Dystrudepts	CT, MA, RI	41.3, 41.9	-71.1, -71.8	unknown
Deforestation-ag	2010.1	450	Stolt	1-2	2	T2	C	Mg ha-1	CHN	cult oldfield succ	cult oldfield succ	forest to cultivation	cultivated	N/A			50-100	25-100	N/A	N/A	N/A	N/A	N/A		other deciduous	deciduous	9	1067		outwash plain	M	outwash plain	M	unknown	1	Nearly level	Nearly level	outwash	outwash	Merrimac	WD	Inceptisols	Udepts	Dystrudepts	Typic Dystrudepts	CT, MA, RI	41.3, 41.9	-71.1, -71.8	unknown
Deforestation-ag	2010.1	451	Stolt	1-2	2	T2	C	Mg ha-1	CHN	cult oldfield succ	cult oldfield succ	forest to cultivation	cultivated	N/A			50-100	25-100	N/A	N/A	N/A	N/A	N/A		other deciduous	deciduous	9	1067		outwash plain	M	outwash plain	M	unknown	1	Nearly level	Nearly level	outwash	outwash	Merrimac	WD	Inceptisols	Udepts	Dystrudepts	Typic Dystrudepts	CT, MA, RI	41.3, 41.9	-71.1, -71.8	unknown
Deforestation-ag	2010.1	452	Stolt	1-2	2	T2	C	Mg ha-1	CHN	cult oldfield succ	cult oldfield succ	forest to cultivation	cultivated	N/A			50-100	25-100	N/A	N/A	N/A	N/A	N/A		other deciduous	deciduous	9	1067		outwash plain	M	outwash plain	M	unknown	1	Nearly level	Nearly level	outwash	outwash	Merrimac	WD	Inceptisols	Udepts	Dystrudepts	Typic Dystrudepts	CT, MA, RI	41.3, 41.9	-71.1, -71.8	unknown
Deforestation-ag	2010.1	453	Stolt	1-2	2	T2	C	Mg ha-1	CHN	cult oldfield succ	cult oldfield succ	forest to cultivation	cultivated	N/A			50-100	25-100	N/A	N/A	N/A	N/A	N/A		other deciduous	deciduous	9	1067		outwash plain	M	outwash plain	M	unknown	1	Nearly level	Nearly level	outwash	outwash	Merrimac	WD	Inceptisols	Udepts	Dystrudepts	Typic Dystrudepts	CT, MA, RI	41.3, 41.9	-71.1, -71.8	unknown
Deforestation-ag	2010.1	454	Stolt	1-2	2	T2	C	Mg ha-1	CHN	cult oldfield succ	cult oldfield succ	forest to cultivation	cultivated	N/A			50-100	25-100	N/A	N/A	N/A	N/A	N/A		other deciduous	deciduous	9	1067		outwash plain	M	outwash plain	M	unknown	1	Nearly level	Nearly level	outwash	outwash	Merrimac	WD	Inceptisols	Udepts	Dystrudepts	Typic Dystrudepts	CT, MA, RI	41.3, 41.9	-71.1, -71.8	unknown
Deforestation-ag	2010.1	455	Stolt	1-2	2	T2	C	Mg ha-1	CHN	cult oldfield succ	cult oldfield succ	forest to cultivation	cultivated	N/A			50-100	25-100	N/A	N/A	N/A	N/A	N/A		oak, oak-pine, pine	pine	9	1067		outwash plain	M	outwash plain	M	unknown	1	Nearly level	Nearly level	outwash	outwash	Merrimac	WD	Inceptisols	Udepts	Dystrudepts	Typic Dystrudepts	CT, MA, RI	41.3, 41.9	-71.1, -71.8	unknown
Deforestation-ag	2010.1	456	Stolt	1-2	2	T2	C	Mg ha-1	CHN	cult oldfield succ	cult oldfield succ	forest to cultivation	cultivated	N/A			50-100	25-100	N/A	N/A	N/A	N/A	N/A		oak, oak-pine, pine	pine	9	1067		outwash plain	M	outwash plain	M	unknown	1	Nearly level	Nearly level	outwash	outwash	Merrimac	WD	Inceptisols	Udepts	Dystrudepts	Typic Dystrudepts	CT, MA, RI	41.3, 41.9	-71.1, -71.8	unknown
Deforestation-ag	2010.1	457	Stolt	1-2	2	T2	C	Mg ha-1	CHN	cult oldfield succ	cult oldfield succ	forest to cultivation	cultivated	N/A			50-100	25-100	N/A	N/A	N/A	N/A	N/A		oak, oak-pine, pine	pine	9	1067		outwash plain	M	outwash plain	M	unknown	1	Nearly level	Nearly level	outwash	outwash	Merrimac	WD	Inceptisols	Udepts	Dystrudepts	Typic Dystrudepts	CT, MA, RI	41.3, 41.9	-71.1, -71.8	unknown
Deforestation-ag	2010.1	458	Stolt	1-2	2	T2	C	Mg ha-1	CHN	cult oldfield succ	cult oldfield succ	forest to cultivation	cultivated	N/A			50-100	25-100	N/A	N/A	N/A	N/A	N/A		oak, oak-pine, pine	pine	9	1067		outwash plain	M	outwash plain	M	unknown	1	Nearly level	Nearly level	outwash	outwash	Merrimac	WD	Inceptisols	Udepts	Dystrudepts	Typic Dystrudepts	CT, MA, RI	41.3, 41.9	-71.1, -71.8	unknown
Deforestation-ag	2010.1	459	Stolt	1-2	2	T2	C	Mg ha-1	CHN	cult oldfield succ	cult oldfield succ	forest to cultivation	cultivated	N/A			50-100	25-100	N/A	N/A	N/A	N/A	N/A		oak, oak-pine, pine	pine	9	1067		outwash plain	M	outwash plain	M	unknown	1	Nearly level	Nearly level	outwash	outwash	Merrimac	WD	Inceptisols	Udepts	Dystrudepts	Typic Dystrudepts	CT, MA, RI	41.3, 41.9	-71.1, -71.8	unknown
Deforestation-ag	2010.1	460	Stolt	1-2	2	T2	C	Mg ha-1	CHN	cult oldfield succ	cult oldfield succ	forest to cultivation	cultivated	N/A			50-100	25-100	N/A	N/A	N/A	N/A	N/A		oak, oak-pine, pine	pine	9	1067		outwash plain	M	outwash plain	M	unknown	1	Nearly level	Nearly level	outwash	outwash	Merrimac	WD	Inceptisols	Udepts	Dystrudepts	Typic Dystrudepts	CT, MA, RI	41.3, 41.9	-71.1, -71.8	unknown
Deforestation-ag	2010.1	461	Stolt	1-2	2	T2	C	Mg ha-1	CHN	cult oldfield succ	cult oldfield succ	forest to cultivation	cultivated	N/A			50-100	25-100	N/A	N/A	N/A	N/A	N/A		oak, oak-pine, pine	pine	9	1067		outwash plain	M	outwash plain	M	unknown	1	Nearly level	Nearly level	outwash	outwash	Merrimac	WD	Inceptisols	Udepts	Dystrudepts	Typic Dystrudepts	CT, MA, RI	41.3, 41.9	-71.1, -71.8	unknown
Deforestation-ag	2010.1	462	Stolt	1-2	2	T2	C	Mg ha-1	CHN	cult oldfield succ	cult oldfield succ	forest to cultivation	cultivated	N/A			50-100	25-100	N/A	N/A	N/A	N/A	N/A		oak, oak-pine, pine	pine	9	1067		outwash plain	M	outwash plain	M	unknown	1	Nearly level	Nearly level	outwash	outwash	Merrimac	WD	Inceptisols	Udepts	Dystrudepts	Typic Dystrudepts	CT, MA, RI	41.3, 41.9	-71.1, -71.8	unknown
Deforestation-ag	2010.1	463	Stolt	1-2	2	T2	C	Mg ha-1	CHN	cult oldfield succ	cult oldfield succ	forest to cultivation	cultivated	N/A			50-100	25-100	N/A	N/A	N/A	N/A	N/A		oak, oak-pine, pine	pine	9	1067		outwash plain	M	outwash plain	M	unknown	1	Nearly level	Nearly level	outwash	outwash	Merrimac	WD	Inceptisols	Udepts	Dystrudepts	Typic Dystrudepts	CT, MA, RI	41.3, 41.9	-71.1, -71.8	unknown
Deforestation-ag	2010.1	464	Stolt	1-2	2	T2	C	Mg ha-1	CHN	cult oldfield succ	cult oldfield succ	forest to cultivation	cultivated	N/A			50-100	25-100	N/A	N/A	N/A	N/A	N/A		oak, oak-pine, pine	pine	9	1067		outwash plain	M	outwash plain	M	unknown	1	Nearly level	Nearly level	outwash	outwash	Merrimac	WD	Inceptisols	Udepts	Dystrudepts	Typic Dystrudepts	CT, MA, RI	41.3, 41.9	-71.1, -71.8	unknown
Deforestation-ag	2010.1	465	Stolt	1-2	2	T2	C	Mg ha-1	CHN	cult oldfield succ	cult oldfield succ	forest to cultivation	cultivated	N/A			50-100	25-100	N/A	N/A	N/A	N/A	N/A		oak, oak-pine, pine	pine	9	1067		outwash plain	M	outwash plain	M	unknown	1	Nearly level	Nearly level	outwash	outwash	Merrimac	WD	Inceptisols	Udepts	Dystrudepts	Typic Dystrudepts	CT, MA, RI	41.3, 41.9	-71.1, -71.8	unknown
Deforestation-ag	2010.1	466	Stolt	1-2	2	T2	C	Mg ha-1	CHN	cult oldfield succ	cult oldfield succ	forest to cultivation	cultivated	N/A			50-100	25-100	N/A	N/A	N/A	N/A	N/A		oak, oak-pine, pine	pine	9	1067		outwash plain	M	outwash plain	M	unknown	1	Nearly level	Nearly level	outwash	outwash	Merrimac	WD	Inceptisols	Udepts	Dystrudepts	Typic Dystrudepts	CT, MA, RI	41.3, 41.9	-71.1, -71.8	unknown
Deforestation-ag	2010.1	467	Stolt	1-2	2	T2	C	Mg ha-1	CHN	cult oldfield succ	cult oldfield succ	forest to cultivation	cultivated	N/A			50-100	25-100	N/A	N/A	N/A	N/A	N/A		oak, oak-pine, pine	pine	9	1067		outwash plain	M	outwash plain	M	unknown	1	Nearly level	Nearly level	outwash	outwash	Merrimac	WD	Inceptisols	Udepts	Dystrudepts	Typic Dystrudepts	CT, MA, RI	41.3, 41.9	-71.1, -71.8	unknown
Deforestation-ag	2010.1	468	Stolt	1-2	2	T2	C	Mg ha-1	CHN	cult oldfield succ	cult oldfield succ	forest to cultivation	cultivated	N/A			50-100	25-100	N/A	N/A	N/A	N/A	N/A		oak, oak-pine, pine	pine	9	1067		outwash plain	M	outwash plain	M	unknown	1	Nearly level	Nearly level	outwash	outwash	Merrimac	WD	Inceptisols	Udepts	Dystrudepts	Typic Dystrudepts	CT, MA, RI	41.3, 41.9	-71.1, -71.8	unknown
Deforestation-ag	2010.1	469	Stolt	1-2	2	T2	C	Mg ha-1	CHN	cult oldfield succ	cult oldfield succ	forest to cultivation	cultivated	N/A			50-100	25-100	N/A	N/A	N/A	N/A	N/A		oak, oak-pine, pine	pine	9	1067		outwash plain	M	outwash plain	M	unknown	1	Nearly level	Nearly level	outwash	outwash	Merrimac	WD	Inceptisols	Udepts	Dystrudepts	Typic Dystrudepts	CT, MA, RI	41.3, 41.9	-71.1, -71.8	unknown
Reforestation-ag	2010.1	470	Stolt	1-2	2	T2	C	Mg ha-1	CHN	cultivated	cultivated	cultivation to forest	cult oldfield succ	N/A			50-100	25-100	N/A	N/A	N/A	N/A	N/A		oak, oak-pine, pine	pine	9	1067		outwash plain	M	outwash plain	M	unknown	1	Nearly level	Nearly level	outwash	outwash	Merrimac	WD	Inceptisols	Udepts	Dystrudepts	Typic Dystrudepts	CT, MA, RI	41.3, 41.9	-71.1, -71.8	unknown
Reforestation-ag	2010.1	471	Stolt	1-2	2	T2	C	Mg ha-1	CHN	cultivated	cultivated	cultivation to forest	cult oldfield succ	N/A			50-100	25-100	N/A	N/A	N/A	N/A	N/A		oak, oak-pine, pine	pine	9	1067		outwash plain	M	outwash plain	M	unknown	1	Nearly level	Nearly level	outwash	outwash	Merrimac	WD	Inceptisols	Udepts	Dystrudepts	Typic Dystrudepts	CT, MA, RI	41.3, 41.9	-71.1, -71.8	unknown
Reforestation-ag	2010.1	472	Stolt	1-2	2	T2	C	Mg ha-1	CHN	cultivated	cultivated	cultivation to forest	cult oldfield succ	N/A			50-100	25-100	N/A	N/A	N/A	N/A	N/A		oak, oak-pine, pine	pine	9	1067		outwash plain	M	outwash plain	M	unknown	1	Nearly level	Nearly level	outwash	outwash	Merrimac	WD	Inceptisols	Udepts	Dystrudepts	Typic Dystrudepts	CT, MA, RI	41.3, 41.9	-71.1, -71.8	unknown
Reforestation-ag	2010.1	473	Stolt	1-2	2	T2	C	Mg ha-1	CHN	cultivated	cultivated	cultivation to forest	cult oldfield succ	N/A			50-100	25-100	N/A	N/A	N/A	N/A	N/A		oak, oak-pine, pine	pine	9	1067		outwash plain	M	outwash plain	M	unknown	1	Nearly level	Nearly level	outwash	outwash	Merrimac	WD	Inceptisols	Udepts	Dystrudepts	Typic Dystrudepts	CT, MA, RI	41.3, 41.9	-71.1, -71.8	unknown
Reforestation-ag	2010.1	474	Stolt	1-2	2	T2	C	Mg ha-1	CHN	cultivated	cultivated	cultivation to forest	cult oldfield succ	N/A			50-100	25-100	N/A	N/A	N/A	N/A	N/A		oak, oak-pine, pine	pine	9	1067		outwash plain	M	outwash plain	M	unknown	1	Nearly level	Nearly level	outwash	outwash	Merrimac	WD	Inceptisols	Udepts	Dystrudepts	Typic Dystrudepts	CT, MA, RI	41.3, 41.9	-71.1, -71.8	unknown
Reforestation-ag	2010.1	475	Stolt	1-2	2	T2	C	Mg ha-1	CHN	cultivated	cultivated	cultivation to forest	cult oldfield succ	N/A			50-100	25-100	N/A	N/A	N/A	N/A	N/A		other deciduous	deciduous	9	1067		outwash plain	M	outwash plain	M	unknown	1	Nearly level	Nearly level	outwash	outwash	Merrimac	WD	Inceptisols	Udepts	Dystrudepts	Typic Dystrudepts	CT, MA, RI	41.3, 41.9	-71.1, -71.8	unknown
Reforestation-ag	2010.1	476	Stolt	1-2	2	T2	C	Mg ha-1	CHN	cultivated	cultivated	cultivation to forest	cult oldfield succ	N/A			50-100	25-100	N/A	N/A	N/A	N/A	N/A		other deciduous	deciduous	9	1067		outwash plain	M	outwash plain	M	unknown	1	Nearly level	Nearly level	outwash	outwash	Merrimac	WD	Inceptisols	Udepts	Dystrudepts	Typic Dystrudepts	CT, MA, RI	41.3, 41.9	-71.1, -71.8	unknown
Reforestation-ag	2010.1	477	Stolt	1-2	2	T2	C	Mg ha-1	CHN	cultivated	cultivated	cultivation to forest	cult oldfield succ	N/A			50-100	25-100	N/A	N/A	N/A	N/A	N/A		other deciduous	deciduous	9	1067		outwash plain	M	outwash plain	M	unknown	1	Nearly level	Nearly level	outwash	outwash	Merrimac	WD	Inceptisols	Udepts	Dystrudepts	Typic Dystrudepts	CT, MA, RI	41.3, 41.9	-71.1, -71.8	unknown
Reforestation-ag	2010.1	478	Stolt	1-2	2	T2	C	Mg ha-1	CHN	cultivated	cultivated	cultivation to forest	cult oldfield succ	N/A			50-100	25-100	N/A	N/A	N/A	N/A	N/A		other deciduous	deciduous	9	1067		outwash plain	M	outwash plain	M	unknown	1	Nearly level	Nearly level	outwash	outwash	Merrimac	WD	Inceptisols	Udepts	Dystrudepts	Typic Dystrudepts	CT, MA, RI	41.3, 41.9	-71.1, -71.8	unknown
Reforestation-ag	2010.1	479	Stolt	1-2	2	T2	C	Mg ha-1	CHN	cultivated	cultivated	cultivation to forest	cult oldfield succ	N/A			50-100	25-100	N/A	N/A	N/A	N/A	N/A		other deciduous	deciduous	9	1067		outwash plain	M	outwash plain	M	unknown	1	Nearly level	Nearly level	outwash	outwash	Merrimac	WD	Inceptisols	Udepts	Dystrudepts	Typic Dystrudepts	CT, MA, RI	41.3, 41.9	-71.1, -71.8	unknown
Reforestation-ag	2010.1	480	Stolt	1-2	2	T2	C	Mg ha-1	CHN	cultivated	cultivated	cultivation to forest	cult oldfield succ	N/A			50-100	25-100	N/A	N/A	N/A	N/A	N/A		other deciduous	deciduous	9	1067		outwash plain	M	outwash plain	M	unknown	1	Nearly level	Nearly level	outwash	outwash	Merrimac	WD	Inceptisols	Udepts	Dystrudepts	Typic Dystrudepts	CT, MA, RI	41.3, 41.9	-71.1, -71.8	unknown
Reforestation-ag	2010.1	481	Stolt	1-2	2	T2	C	Mg ha-1	CHN	cultivated	cultivated	cultivation to forest	cult oldfield succ	N/A			50-100	25-100	N/A	N/A	N/A	N/A	N/A		other deciduous	deciduous	9	1067		outwash plain	M	outwash plain	M	unknown	1	Nearly level	Nearly level	outwash	outwash	Merrimac	WD	Inceptisols	Udepts	Dystrudepts	Typic Dystrudepts	CT, MA, RI	41.3, 41.9	-71.1, -71.8	unknown
Reforestation-ag	2010.1	482	Stolt	1-2	2	T2	C	Mg ha-1	CHN	cultivated	cultivated	cultivation to forest	cult oldfield succ	N/A			50-100	25-100	N/A	N/A	N/A	N/A	N/A		other deciduous	deciduous	9	1067		outwash plain	M	outwash plain	M	unknown	1	Nearly level	Nearly level	outwash	outwash	Merrimac	WD	Inceptisols	Udepts	Dystrudepts	Typic Dystrudepts	CT, MA, RI	41.3, 41.9	-71.1, -71.8	unknown
Reforestation-ag	2010.1	483	Stolt	1-2	2	T2	C	Mg ha-1	CHN	cultivated	cultivated	cultivation to forest	cult oldfield succ	N/A			50-100	25-100	N/A	N/A	N/A	N/A	N/A		other deciduous	deciduous	9	1067		outwash plain	M	outwash plain	M	unknown	1	Nearly level	Nearly level	outwash	outwash	Merrimac	WD	Inceptisols	Udepts	Dystrudepts	Typic Dystrudepts	CT, MA, RI	41.3, 41.9	-71.1, -71.8	unknown
Reforestation-ag	2010.1	484	Stolt	1-2	2	T2	C	Mg ha-1	CHN	cultivated	cultivated	cultivation to forest	cult oldfield succ	N/A			50-100	25-100	N/A	N/A	N/A	N/A	N/A		oak, oak-pine, pine	pine	9	1067		outwash plain	M	outwash plain	M	unknown	1	Nearly level	Nearly level	outwash	outwash	Merrimac	WD	Inceptisols	Udepts	Dystrudepts	Typic Dystrudepts	CT, MA, RI	41.3, 41.9	-71.1, -71.8	unknown
Reforestation-ag	2010.1	485	Stolt	1-2	2	T2	C	Mg ha-1	CHN	cultivated	cultivated	cultivation to forest	cult oldfield succ	N/A			50-100	25-100	N/A	N/A	N/A	N/A	N/A		oak, oak-pine, pine	pine	9	1067		outwash plain	M	outwash plain	M	unknown	1	Nearly level	Nearly level	outwash	outwash	Merrimac	WD	Inceptisols	Udepts	Dystrudepts	Typic Dystrudepts	CT, MA, RI	41.3, 41.9	-71.1, -71.8	unknown
Reforestation-ag	2010.1	486	Stolt	1-2	2	T2	C	Mg ha-1	CHN	cultivated	cultivated	cultivation to forest	cult oldfield succ	N/A			50-100	25-100	N/A	N/A	N/A	N/A	N/A		oak, oak-pine, pine	pine	9	1067		outwash plain	M	outwash plain	M	unknown	1	Nearly level	Nearly level	outwash	outwash	Merrimac	WD	Inceptisols	Udepts	Dystrudepts	Typic Dystrudepts	CT, MA, RI	41.3, 41.9	-71.1, -71.8	unknown
Reforestation-ag	2010.1	487	Stolt	1-2	2	T2	C	Mg ha-1	CHN	cultivated	cultivated	cultivation to forest	cult oldfield succ	N/A			50-100	25-100	N/A	N/A	N/A	N/A	N/A		oak, oak-pine, pine	pine	9	1067		outwash plain	M	outwash plain	M	unknown	1	Nearly level	Nearly level	outwash	outwash	Merrimac	WD	Inceptisols	Udepts	Dystrudepts	Typic Dystrudepts	CT, MA, RI	41.3, 41.9	-71.1, -71.8	unknown
Reforestation-ag	2010.1	488	Stolt	1-2	2	T2	C	Mg ha-1	CHN	cultivated	cultivated	cultivation to forest	cult oldfield succ	N/A			50-100	25-100	N/A	N/A	N/A	N/A	N/A		oak, oak-pine, pine	pine	9	1067		outwash plain	M	outwash plain	M	unknown	1	Nearly level	Nearly level	outwash	outwash	Merrimac	WD	Inceptisols	Udepts	Dystrudepts	Typic Dystrudepts	CT, MA, RI	41.3, 41.9	-71.1, -71.8	unknown
Reforestation-ag	2010.1	489	Stolt	1-2	2	T2	C	Mg ha-1	CHN	cultivated	cultivated	cultivation to forest	cult oldfield succ	N/A			50-100	25-100	N/A	N/A	N/A	N/A	N/A		oak, oak-pine, pine	pine	9	1067		outwash plain	M	outwash plain	M	unknown	1	Nearly level	Nearly level	outwash	outwash	Merrimac	WD	Inceptisols	Udepts	Dystrudepts	Typic Dystrudepts	CT, MA, RI	41.3, 41.9	-71.1, -71.8	unknown
Reforestation-ag	2010.1	490	Stolt	1-2	2	T2	C	Mg ha-1	CHN	cultivated	cultivated	cultivation to forest	cult oldfield succ	N/A			50-100	25-100	N/A	N/A	N/A	N/A	N/A		oak, oak-pine, pine	pine	9	1067		outwash plain	M	outwash plain	M	unknown	1	Nearly level	Nearly level	outwash	outwash	Merrimac	WD	Inceptisols	Udepts	Dystrudepts	Typic Dystrudepts	CT, MA, RI	41.3, 41.9	-71.1, -71.8	unknown
Reforestation-ag	2010.1	491	Stolt	1-2	2	T2	C	Mg ha-1	CHN	cultivated	cultivated	cultivation to forest	cult oldfield succ	N/A			50-100	25-100	N/A	N/A	N/A	N/A	N/A		oak, oak-pine, pine	pine	9	1067		outwash plain	M	outwash plain	M	unknown	1	Nearly level	Nearly level	outwash	outwash	Merrimac	WD	Inceptisols	Udepts	Dystrudepts	Typic Dystrudepts	CT, MA, RI	41.3, 41.9	-71.1, -71.8	unknown
Reforestation-ag	2010.1	492	Stolt	1-2	2	T2	C	Mg ha-1	CHN	cultivated	cultivated	cultivation to forest	cult oldfield succ	N/A			50-100	25-100	N/A	N/A	N/A	N/A	N/A		oak, oak-pine, pine	pine	9	1067		outwash plain	M	outwash plain	M	unknown	1	Nearly level	Nearly level	outwash	outwash	Merrimac	WD	Inceptisols	Udepts	Dystrudepts	Typic Dystrudepts	CT, MA, RI	41.3, 41.9	-71.1, -71.8	unknown
Reforestation-ag	2010.1	493	Stolt	1-2	2	T2	C	Mg ha-1	CHN	cultivated	cultivated	cultivation to forest	cult oldfield succ	N/A			50-100	25-100	N/A	N/A	N/A	N/A	N/A		oak, oak-pine, pine	pine	9	1067		outwash plain	M	outwash plain	M	unknown	1	Nearly level	Nearly level	outwash	outwash	Merrimac	WD	Inceptisols	Udepts	Dystrudepts	Typic Dystrudepts	CT, MA, RI	41.3, 41.9	-71.1, -71.8	unknown
Reforestation-ag	2010.1	494	Stolt	1-2	2	T2	C	Mg ha-1	CHN	cultivated	cultivated	cultivation to forest	cult oldfield succ	N/A			50-100	25-100	N/A	N/A	N/A	N/A	N/A		oak, oak-pine, pine	pine	9	1067		outwash plain	M	outwash plain	M	unknown	1	Nearly level	Nearly level	outwash	outwash	Merrimac	WD	Inceptisols	Udepts	Dystrudepts	Typic Dystrudepts	CT, MA, RI	41.3, 41.9	-71.1, -71.8	unknown
Reforestation-ag	2010.1	495	Stolt	1-2	2	T2	C	Mg ha-1	CHN	cultivated	cultivated	cultivation to forest	cult oldfield succ	N/A			50-100	25-100	N/A	N/A	N/A	N/A	N/A		oak, oak-pine, pine	pine	9	1067		outwash plain	M	outwash plain	M	unknown	1	Nearly level	Nearly level	outwash	outwash	Merrimac	WD	Inceptisols	Udepts	Dystrudepts	Typic Dystrudepts	CT, MA, RI	41.3, 41.9	-71.1, -71.8	unknown
Reforestation-ag	2010.1	496	Stolt	1-2	2	T2	C	Mg ha-1	CHN	cultivated	cultivated	cultivation to forest	cult oldfield succ	N/A			50-100	25-100	N/A	N/A	N/A	N/A	N/A		oak, oak-pine, pine	pine	9	1067		outwash plain	M	outwash plain	M	unknown	1	Nearly level	Nearly level	outwash	outwash	Merrimac	WD	Inceptisols	Udepts	Dystrudepts	Typic Dystrudepts	CT, MA, RI	41.3, 41.9	-71.1, -71.8	unknown
Reforestation-ag	2010.1	497	Stolt	1-2	2	T2	C	Mg ha-1	CHN	cultivated	cultivated	cultivation to forest	cult oldfield succ	N/A			50-100	25-100	N/A	N/A	N/A	N/A	N/A		oak, oak-pine, pine	pine	9	1067		outwash plain	M	outwash plain	M	unknown	1	Nearly level	Nearly level	outwash	outwash	Merrimac	WD	Inceptisols	Udepts	Dystrudepts	Typic Dystrudepts	CT, MA, RI	41.3, 41.9	-71.1, -71.8	unknown
Reforestation-ag	2010.1	498	Stolt	1-2	2	T2	C	Mg ha-1	CHN	cultivated	cultivated	cultivation to forest	cult oldfield succ	N/A			50-100	25-100	N/A	N/A	N/A	N/A	N/A		oak, oak-pine, pine	pine	9	1067		outwash plain	M	outwash plain	M	unknown	1	Nearly level	Nearly level	outwash	outwash	Merrimac	WD	Inceptisols	Udepts	Dystrudepts	Typic Dystrudepts	CT, MA, RI	41.3, 41.9	-71.1, -71.8	unknown
Reforestation-ag	2015.2	499	Piche	2-3	4,6	T2,F2	Db, OM	g cm-3, %LOI	density, LOI	cultivated	cultivated	cultivation to forest	cult oldfield succ	N/A			0-10	7.5	N/A	N/A	N/A	N/A	N/A		pine/mesic hardwood	aspen-pine	unknown	unknown		till unknown	M	till unknown	M	unknown	unknown	unknown	unknown	till (general)	till	unknown	WD	Inceptisols	Udepts	Dystrudepts	Typic Dystrudepts	NY	42.4, 43.6	-73.3, -74.5	0-7.5
Reforestation-ag	2015.2	500	Piche	2-3	4,6	T2,F2	Db, OM	g cm-3, %LOI	density, LOI	cultivated	cultivated	cultivation to forest	cult oldfield succ	N/A			11-25	25	N/A	N/A	N/A	N/A	N/A		pine/mesic hardwood	pine-aspen-birch	unknown	unknown		till unknown	M	till unknown	M	unknown	unknown	unknown	unknown	till (general)	till	unknown	WD	Inceptisols	Udepts	Dystrudepts	Typic Dystrudepts	NY	42.4, 43.6	-73.3, -74.5	0-7.5
Reforestation-ag	2015.2	501	Piche	2-3	4,6	T2,F2	Db, OM	g cm-3, %LOI	density, LOI	cultivated	cultivated	cultivation to forest	cult oldfield succ	N/A			50-100	57.5	N/A	N/A	N/A	N/A	N/A		oak-northern hardwood	oak-hickory-maple-basswood-aspen-ash	unknown	unknown		till unknown	M	till unknown	M	unknown	unknown	unknown	unknown	till (general)	till	unknown	WD	Inceptisols	Udepts	Dystrudepts	Typic Dystrudepts	NY	42.4, 43.6	-73.3, -74.5	0-7.5
Deforestation-ag	2015.2	502	Piche	2-3	4,6	T2,F2	Db, OM	g cm-3, %LOI	density, LOI	cult oldfield succ	cult oldfield succ	forest to cultivation	cultivated	N/A			0-10	1	N/A	N/A	N/A	N/A	N/A		unknown		unknown	unknown		till unknown	M	till unknown	M	unknown	unknown	unknown	unknown	till (general)	till	unknown	WD	Inceptisols	Udepts	Dystrudepts	Typic Dystrudepts	NY	42.4, 43.6	-73.3, -74.5	0-7.5
Harvest	2023.1	503	Ross	4-9	11	T3	Db, C	g cm-3, Mg ha-1	density, CHN	second-growth forest	second-growth woodlot	forest thinned	thin	unknown			0-10	2.5	other	fall/winter	chainsaw	skidder	unknown	chainsaw, cable skidder	N.H. (mesic- maple-beech-birch type)	maple-birch-beech	unknown	unknown		glaciated upland	M-H	glaciated upland	M-H	528	2	W	W	dense or lodgment till	lodgment till	Colonel, Fullam, Peru	MWD, SPD	Spodosols, Inceptisols	Orthods, Udepts	Haplorthods, Dystrudepts	unknown	VT	44.545	-72.7136	Oiea
Harvest	2023.1	504	Ross	4-9	11	T3	Db, C	g cm-3, Mg ha-1	density, CHN	second-growth forest	second-growth woodlot	forest selection harv	single tree selection	unknown			0-10	1.5	winter	winter	processor	skidder	tires, tracks	tracked feller buncher, grapple skidder, cable skidder	N.H. (mesic w/ conifers)	maple-birch-spruce	unknown	unknown		glaciated upland	M-H	glaciated upland	M-H	493	3	E	E	dense or lodgment till	lodgment till	Marlow, Peru	MWD,WD	Spodosols	Orthods	Haplorthods	Aquic Haplorthods	VT	43.1971	-72.8781	Oiea
Harvest	2023.1	505	Ross	4-9	11	T3	Db, C	g cm-3, Mg ha-1	density, CHN	second-growth forest	second-growth woodlot	forest selection harv	single tree, group tree selection	unknown			0-10	2.6	winter	winter	processor	skidder	tires, tracks	tracked feller buncher, grapple skidder, cable skidder	N.H. (mesic- maple-beech-birch type)	maple-ash-beech-birch	unknown	unknown		glaciated upland	M-H	glaciated upland	M-H	651	2	S	S	dense or lodgment till	lodgment till	Colonel, Peru	MWD, SPD	Spodosols	Orthods	Haplorthods	Aquic Haplorthods	VT	43.5707	-72.8614	Oie
Harvest	2023.1	506	Ross	4-9	11	T3	Db, C	g cm-3, Mg ha-1	density, CHN	second-growth forest	second-growth woodlot	forest selection harv	single tree, group tree selection	unknown			0-10	1.8	winter	winter	processor	skidder	tires, tracks	tracked feller buncher, grapple skidder, cable skidder	N.H. (mesic- maple-beech-birch type)	maple-ash-birch	unknown	unknown		glaciated upland	M-H	glaciated upland	M-H	589	3	E	E	till (general)	till	Buckland, Shelburne	MWD,WD	Inceptisols	Udepts	Humudepts, Dystrudepts	unknown	VT	44.7054	-72.4716	Oiea
Harvest	2014.1	507	Warren	2-4	6	F4	C	Mg ha-1	CHN	second-growth forest	second-growth, 90-110 year old	forest shelterwood	shelterwood	unknown			0-10	1	winter	winter	unknown	unknown	unknown		oak-northern hardwood	oak-maple-pine	unknown	1110		till unknown	M	till unknown	M	170-300	unknown	unknown	unknown	melt-out till	melt-out till	Charlton-Chatfield	WD	Inceptisols	Udepts	Dystrudepts	unknown	CT	41.95	-72.12	Oiea
Harvest	2014.1	508	Warren	2-4	6	F4	C	Mg ha-1	CHN	second-growth forest	second-growth, 90-110 year old	forest shelterwood	shelterwood	unknown			0-10	2	winter	winter	unknown	unknown	unknown		oak-northern hardwood	oak-maple-pine	unknown	1110		till unknown	M	till unknown	M	170-300	unknown	unknown	unknown	melt-out till	melt-out till	Charlton-Chatfield	WD	Inceptisols	Udepts	Dystrudepts	unknown	CT	41.95	-72.12	Oiea
Harvest	2014.1	509	Warren	2-4	6	F4	C	Mg ha-1	CHN	second-growth forest	second-growth, 90-110 year old	forest shelterwood	shelterwood	unknown			0-10	3	winter	winter	unknown	unknown	unknown		oak-northern hardwood	oak-maple-pine	unknown	1110		till unknown	M	till unknown	M	170-300	unknown	unknown	unknown	melt-out till	melt-out till	Charlton-Chatfield	WD	Inceptisols	Udepts	Dystrudepts	unknown	CT	41.95	-72.12	Oiea
Harvest	2014.1	510	Warren	2-4	6	F4	C	Mg ha-1	CHN	second-growth forest	second-growth, 90-110 year old	forest shelterwood	shelterwood	unknown			0-10	5	winter	winter	unknown	unknown	unknown		oak-northern hardwood	oak-maple-pine	unknown	1110		till unknown	M	till unknown	M	170-300	unknown	unknown	unknown	melt-out till	melt-out till	Charlton-Chatfield	WD	Inceptisols	Udepts	Dystrudepts	unknown	CT	41.95	-72.12	Oiea
Harvest	2014.1	511	Warren	2-4	6	F4	C	Mg ha-1	CHN	second-growth forest	second-growth, 90-110 year old	forest shelterwood	shelterwood	unknown			0-10	6	winter	winter	unknown	unknown	unknown		oak-northern hardwood	oak-maple-pine	unknown	1110		till unknown	M	till unknown	M	170-300	unknown	unknown	unknown	melt-out till	melt-out till	Charlton-Chatfield	WD	Inceptisols	Udepts	Dystrudepts	unknown	CT	41.95	-72.12	Oiea
Harvest	2014.1	512	Warren	2-4	6	F4	C	Mg ha-1	CHN	second-growth forest	second-growth, 90-110 year old	forest shelterwood	shelterwood	unknown			0-10	8	winter	winter	unknown	unknown	unknown		oak-northern hardwood	oak-maple-pine	unknown	1110		till unknown	M	till unknown	M	170-300	unknown	unknown	unknown	melt-out till	melt-out till	Charlton-Chatfield	WD	Inceptisols	Udepts	Dystrudepts	unknown	CT	41.95	-72.12	Oiea
Harvest	2014.1	513	Warren	2-4	6	F4	C	Mg ha-1	CHN	second-growth forest	second-growth, 90-110 year old	forest shelterwood	shelterwood	unknown			0-10	9	winter	winter	unknown	unknown	unknown		oak-northern hardwood	oak-maple-pine	unknown	1110		till unknown	M	till unknown	M	170-300	unknown	unknown	unknown	melt-out till	melt-out till	Charlton-Chatfield	WD	Inceptisols	Udepts	Dystrudepts	unknown	CT	41.95	-72.12	Oiea
Harvest	2014.1	514	Warren	2-4	6	F4	C	Mg ha-1	CHN	second-growth forest	second-growth, 90-110 year old	forest shelterwood	shelterwood	unknown			11-25	16	winter	winter	unknown	unknown	unknown		oak-northern hardwood	oak-maple-pine	unknown	1110		till unknown	M	till unknown	M	170-300	unknown	unknown	unknown	melt-out till	melt-out till	Charlton-Chatfield	WD	Inceptisols	Udepts	Dystrudepts	unknown	CT	41.95	-72.12	Oiea
Harvest	2014.1	515	Warren	2-4	6	F4	C	Mg ha-1	CHN	second-growth forest	second-growth, 90-110 year old	forest shelterwood	shelterwood	unknown			11-25	20	winter	winter	unknown	unknown	unknown		oak-northern hardwood	oak-maple-pine	unknown	1110		till unknown	M	till unknown	M	170-300	unknown	unknown	unknown	melt-out till	melt-out till	Charlton-Chatfield	WD	Inceptisols	Udepts	Dystrudepts	unknown	CT	41.95	-72.12	Oiea
Reforestation-ag	2013.1	516	Richardson	2-4	3	T1	C	Mg ha-1	CHN	cultivated	cultivated	cultivation to forest	cult oldfield succ	N/A			11-25	25	N/A	N/A	N/A	N/A	N/A		oak, oak-pine, pine	pine	9.8	1320		outwash plain	H	outwash plain	H	unknown	1	Nearly level	Nearly level	outwash	outwash	Sudbury	MWD	Inceptisols	Udepts	Dystrudepts	Aquic Dystrudepts	CT, MA, RI	41.3, 41.9	-71.1, -71.8	org-100
Reforestation-ag	2013.1	517	Richardson	2-4	3	T1	C	Mg ha-1	CHN	cultivated	cultivated	cultivation to forest	cult oldfield succ	N/A			26-50	28	N/A	N/A	N/A	N/A	N/A		oak, oak-pine, pine	pine	9.8	1320		outwash plain	H	outwash plain	H	unknown	1	Nearly level	Nearly level	outwash	outwash	Sudbury	MWD	Inceptisols	Udepts	Dystrudepts	Aquic Dystrudepts	CT, MA, RI	41.3, 41.9	-71.1, -71.8	org-100
Reforestation-ag	2013.1	518	Richardson	2-4	3	T1	C	Mg ha-1	CHN	cultivated	cultivated	cultivation to forest	cult oldfield succ	N/A			26-50	28	N/A	N/A	N/A	N/A	N/A		oak-northern hardwood	maple-oak	9.8	1320		outwash plain	H	outwash plain	H	unknown	1	Nearly level	Nearly level	outwash	outwash	Sudbury	MWD	Inceptisols	Udepts	Dystrudepts	Aquic Dystrudepts	CT, MA, RI	41.3, 41.9	-71.1, -71.8	org-100
Reforestation-ag	2013.1	519	Richardson	2-4	3	T1	C	Mg ha-1	CHN	cultivated	cultivated	cultivation to forest	cult oldfield succ	N/A			26-50	29	N/A	N/A	N/A	N/A	N/A		oak, oak-pine, pine	oak	9.8	1320		outwash plain	H	outwash plain	H	unknown	1	Nearly level	Nearly level	outwash	outwash	Sudbury	MWD	Inceptisols	Udepts	Dystrudepts	Aquic Dystrudepts	CT, MA, RI	41.3, 41.9	-71.1, -71.8	org-100
Reforestation-ag	2013.1	520	Richardson	2-4	3	T1	C	Mg ha-1	CHN	cultivated	cultivated	cultivation to forest	cult oldfield succ	N/A			26-50	41	N/A	N/A	N/A	N/A	N/A		N.H. (mesic- maple-beech-birch type)	maple	9.8	1320		outwash plain	H	outwash plain	H	unknown	1	Nearly level	Nearly level	outwash	outwash	Sudbury	MWD	Inceptisols	Udepts	Dystrudepts	Aquic Dystrudepts	CT, MA, RI	41.3, 41.9	-71.1, -71.8	org-100
Reforestation-ag	2013.1	521	Richardson	2-4	3	T1	C	Mg ha-1	CHN	cultivated	cultivated	cultivation to forest	cult oldfield succ	N/A			26-50	41	N/A	N/A	N/A	N/A	N/A		N.H. (mesic- maple-beech-birch type)	maple	9.8	1320		outwash plain	H	outwash plain	H	unknown	1	Nearly level	Nearly level	outwash	outwash	Sudbury	MWD	Inceptisols	Udepts	Dystrudepts	Aquic Dystrudepts	CT, MA, RI	41.3, 41.9	-71.1, -71.8	org-100
Reforestation-ag	2013.1	522	Richardson	2-4	3	T1	C	Mg ha-1	CHN	cultivated	cultivated	cultivation to forest	cult oldfield succ	N/A			26-50	42	N/A	N/A	N/A	N/A	N/A		oak-northern hardwood	oak-maple	9.8	1320		outwash plain	M	outwash plain	M	unknown	1	Nearly level	Nearly level	outwash	outwash	Merrimac	WD	Inceptisols	Udepts	Dystrudepts	Typic Dystrudepts	CT, MA, RI	41.3, 41.9	-71.1, -71.8	org-100
Reforestation-ag	2013.1	523	Richardson	2-4	3	T1	C	Mg ha-1	CHN	cultivated	cultivated	cultivation to forest	cult oldfield succ	N/A			26-50	46	N/A	N/A	N/A	N/A	N/A		N.H. (mesic- maple-beech-birch type)	maple	9.8	1320		outwash plain	H	outwash plain	H	unknown	1	Nearly level	Nearly level	outwash	outwash	Sudbury	MWD	Inceptisols	Udepts	Dystrudepts	Aquic Dystrudepts	CT, MA, RI	41.3, 41.9	-71.1, -71.8	org-100
Reforestation-ag	2013.1	524	Richardson	2-4	3	T1	C	Mg ha-1	CHN	cultivated	cultivated	cultivation to forest	cult oldfield succ	N/A			26-50	47	N/A	N/A	N/A	N/A	N/A		oak, oak-pine, pine	pine	9.8	1320		outwash plain	H	outwash plain	H	unknown	1	Nearly level	Nearly level	outwash	outwash	Sudbury	MWD	Inceptisols	Udepts	Dystrudepts	Aquic Dystrudepts	CT, MA, RI	41.3, 41.9	-71.1, -71.8	org-100
Reforestation-ag	2013.1	525	Richardson	2-4	3	T1	C	Mg ha-1	CHN	cultivated	cultivated	cultivation to forest	cult oldfield succ	N/A			50-100	52	N/A	N/A	N/A	N/A	N/A		oak, oak-pine, pine	pine	9.8	1320		outwash plain	H	outwash plain	H	unknown	1	Nearly level	Nearly level	outwash	outwash	Sudbury	MWD	Inceptisols	Udepts	Dystrudepts	Aquic Dystrudepts	CT, MA, RI	41.3, 41.9	-71.1, -71.8	org-100
Reforestation-ag	2013.2	526	Pacaldo	2,3	3,4	T1, F2	Db, C	g cm-3, Mg ha-1	density, CHN	cultivated	cultivated	cultivation to forest	cult biomass plantation	N/A			0-10	5	N/A	N/A	N/A	N/A	N/A		elm-ash-cottonwood	willow	7.9	847		lakeplain	M	lakeplain	M	unknown	1	Nearly level	Nearly level	glaciolacustrine	glaciolacustrine	Palmyra	WD, SED	Alfisols	Udalfs	Hapludalfs	Glossic Hapludalfs	NY	42.792	-76.125	0-15
Reforestation-ag	2013.2	527	Pacaldo	2,3	3,4	T1, F2	Db, C	g cm-3, Mg ha-1	density, CHN	cultivated	cultivated	cultivation to forest	cult biomass plantation	N/A			11-25	12	N/A	N/A	N/A	N/A	N/A		elm-ash-cottonwood	willow	7.9	847		till unknown	M	till unknown	M	unknown	unknown	unknown	unknown	till (general)	till	Honeoye	WD, MWD	Alfisols	Udalfs	Hapludalfs	Glossic Hapludalfs	NY	42.879	-76.106	0-15
Reforestation-ag	2013.2	528	Pacaldo	2,3	3,4	T1, F2	Db, C	g cm-3, Mg ha-1	density, CHN	cultivated	cultivated	cultivation to forest	cult biomass plantation	N/A			11-25	14	N/A	N/A	N/A	N/A	N/A		elm-ash-cottonwood	willow	7.9	847		lakeplain	M	lakeplain	M	unknown	1	Nearly level	Nearly level	glaciolacustrine	glaciolacustrine	Palmyra	WD, SED	Alfisols	Udalfs	Hapludalfs	Glossic Hapludalfs	NY	42.792	-76.125	0-15
Reforestation-ag	2013.2	529	Pacaldo	2,3	3,4	T1, F2	Db, C	g cm-3, Mg ha-1	density, CHN	cultivated	cultivated	cultivation to forest	cult biomass plantation	N/A			11-25	19	N/A	N/A	N/A	N/A	N/A		elm-ash-cottonwood	willow	7.9	847		lakeplain	M	lakeplain	M	unknown	1	Nearly level	Nearly level	glaciolacustrine	glaciolacustrine	Palmyra	WD, SED	Alfisols	Udalfs	Hapludalfs	Glossic Hapludalfs	NY	42.792	-76.125	0-15
Reforestation-ag	2013.2	530	Pacaldo	2,3	3,4	T1, F2	Db, C	g cm-3, Mg ha-1	density, CHN	cultivated	cultivated	cultivation to forest	cult biomass plantation	N/A			0-10	5	N/A	N/A	N/A	N/A	N/A		elm-ash-cottonwood	willow	7.9	847		lakeplain	M	lakeplain	M	unknown	1	Nearly level	Nearly level	glaciolacustrine	glaciolacustrine	Palmyra	WD, SED	Alfisols	Udalfs	Hapludalfs	Glossic Hapludalfs	NY	42.792	-76.125	15-30
Reforestation-ag	2013.2	531	Pacaldo	2,3	3,4	T1, F2	Db, C	g cm-3, Mg ha-1	density, CHN	cultivated	cultivated	cultivation to forest	cult biomass plantation	N/A			11-25	12	N/A	N/A	N/A	N/A	N/A		elm-ash-cottonwood	willow	7.9	847		till unknown	M	till unknown	M	unknown	unknown	unknown	unknown	till (general)	till	Honeoye	WD, MWD	Alfisols	Udalfs	Hapludalfs	Glossic Hapludalfs	NY	42.792	-76.125	15-30
Reforestation-ag	2013.2	532	Pacaldo	2,3	3,4	T1, F2	Db, C	g cm-3, Mg ha-1	density, CHN	cultivated	cultivated	cultivation to forest	cult biomass plantation	N/A			11-25	14	N/A	N/A	N/A	N/A	N/A		elm-ash-cottonwood	willow	7.9	847		lakeplain	M	lakeplain	M	unknown	1	Nearly level	Nearly level	glaciolacustrine	glaciolacustrine	Palmyra	WD, SED	Alfisols	Udalfs	Hapludalfs	Glossic Hapludalfs	NY	42.792	-76.125	15-30
Reforestation-ag	2013.2	533	Pacaldo	2,3	3,4	T1, F2	Db, C	g cm-3, Mg ha-1	density, CHN	cultivated	cultivated	cultivation to forest	cult biomass plantation	N/A			11-25	19	N/A	N/A	N/A	N/A	N/A		elm-ash-cottonwood	willow	7.9	847		lakeplain	M	lakeplain	M	unknown	1	Nearly level	Nearly level	glaciolacustrine	glaciolacustrine	Palmyra	WD, SED	Alfisols	Udalfs	Hapludalfs	Glossic Hapludalfs	NY	42.792	-76.125	15-30
Reforestation-ag	2013.2	534	Pacaldo	2,3	3,4	T1, F2	Db, C	g cm-3, Mg ha-1	density, CHN	cultivated	cultivated	cultivation to forest	cult biomass plantation	N/A			0-10	5	N/A	N/A	N/A	N/A	N/A		elm-ash-cottonwood	willow	7.9	847		lakeplain	M	lakeplain	M	unknown	1	Nearly level	Nearly level	glaciolacustrine	glaciolacustrine	Palmyra	WD, SED	Alfisols	Udalfs	Hapludalfs	Glossic Hapludalfs	NY	42.792	-76.125	30-45
Reforestation-ag	2013.2	535	Pacaldo	2,3	3,4	T1, F2	Db, C	g cm-3, Mg ha-1	density, CHN	cultivated	cultivated	cultivation to forest	cult biomass plantation	N/A			11-25	12	N/A	N/A	N/A	N/A	N/A		elm-ash-cottonwood	willow	7.9	847		till unknown	M	till unknown	M	unknown	unknown	unknown	unknown	till (general)	till	Honeoye	WD, MWD	Alfisols	Udalfs	Hapludalfs	Glossic Hapludalfs	NY	42.792	-76.125	30-45
Reforestation-ag	2013.2	536	Pacaldo	2,3	3,4	T1, F2	Db, C	g cm-3, Mg ha-1	density, CHN	cultivated	cultivated	cultivation to forest	cult biomass plantation	N/A			11-25	14	N/A	N/A	N/A	N/A	N/A		elm-ash-cottonwood	willow	7.9	847		lakeplain	M	lakeplain	M	unknown	1	Nearly level	Nearly level	glaciolacustrine	glaciolacustrine	Palmyra	WD, SED	Alfisols	Udalfs	Hapludalfs	Glossic Hapludalfs	NY	42.792	-76.125	30-45
Reforestation-ag	2013.2	537	Pacaldo	2,3	3,4	T1, F2	Db, C	g cm-3, Mg ha-1	density, CHN	cultivated	cultivated	cultivation to forest	cult biomass plantation	N/A			11-25	19	N/A	N/A	N/A	N/A	N/A		elm-ash-cottonwood	willow	7.9	847		lakeplain	M	lakeplain	M	unknown	1	Nearly level	Nearly level	glaciolacustrine	glaciolacustrine	Palmyra	WD, SED	Alfisols	Udalfs	Hapludalfs	Glossic Hapludalfs	NY	42.792	-76.125	30-45
Deforestation-ag	2016.3	538	Liu	4,5	5	T1	C	%C	CHN	second-growth forest	second-growth forest	forest to cultivation	annual cultivation	N/A			26-50	48	N/A	N/A	N/A	N/A	N/A		oak-northern hardwood	maple-hickory-oak	10.8	1037		glaciated upland	H	glaciated upland	H	unknown	unknown	unknown	unknown	till (general)	till	Crosby	SPD	Alfisols	Aqualfs	Aeric Epiaqualfs	Aeric Epiaqualfs	OH	39.75	-83.6	0-5
Deforestation-ag	2016.3	539	Liu	4,5	5	T1	C	%C	CHN	second-growth forest	second-growth forest	forest to cultivation	annual cultivation	N/A			26-50	48	N/A	N/A	N/A	N/A	N/A		oak-northern hardwood	maple-hickory-oak	10.8	1037		glaciated upland	H	glaciated upland	H	unknown	unknown	unknown	unknown	till (general)	till	Crosby	SPD	Alfisols	Aqualfs	Aeric Epiaqualfs	Aeric Epiaqualfs	OH	39.75	-83.6	5-15
Deforestation-ag	2016.3	540	Liu	4,5	5	T1	C	%C	CHN	second-growth forest	second-growth forest	forest to cultivation	annual cultivation	N/A			26-50	48	N/A	N/A	N/A	N/A	N/A		oak-northern hardwood	maple-hickory-oak	10.8	1037		glaciated upland	H	glaciated upland	H	unknown	unknown	unknown	unknown	till (general)	till	Crosby	SPD	Alfisols	Aqualfs	Aeric Epiaqualfs	Aeric Epiaqualfs	OH	39.75	-83.6	15-25
Deforestation-ag	2016.3	541	Liu	4,5	5	T1	C	%C	CHN	second-growth forest	second-growth forest	forest to pasture/meadow	pasture/grass	N/A			26-50	48	N/A	N/A	N/A	N/A	N/A		oak-northern hardwood	maple-hickory-oak	10.8	1037		glaciated upland	H	glaciated upland	H	unknown	unknown	unknown	unknown	till (general)	till	Crosby	SPD	Alfisols	Aqualfs	Aeric Epiaqualfs	Aeric Epiaqualfs	OH	39.75	-83.6	0-5
Deforestation-ag	2016.3	542	Liu	4,5	5	T1	C	%C	CHN	second-growth forest	second-growth forest	forest to pasture/meadow	pasture/grass	N/A			26-50	48	N/A	N/A	N/A	N/A	N/A		oak-northern hardwood	maple-hickory-oak	10.8	1037		glaciated upland	H	glaciated upland	H	unknown	unknown	unknown	unknown	till (general)	till	Crosby	SPD	Alfisols	Aqualfs	Aeric Epiaqualfs	Aeric Epiaqualfs	OH	39.75	-83.6	5-15
Deforestation-ag	2016.3	543	Liu	4,5	5	T1	C	%C	CHN	second-growth forest	second-growth forest	forest to pasture/meadow	pasture/grass	N/A			26-50	48	N/A	N/A	N/A	N/A	N/A		oak-northern hardwood	maple-hickory-oak	10.8	1037		glaciated upland	H	glaciated upland	H	unknown	unknown	unknown	unknown	till (general)	till	Crosby	SPD	Alfisols	Aqualfs	Aeric Epiaqualfs	Aeric Epiaqualfs	OH	39.75	-83.6	15-25
Reforestation-ag	2016.4	544	Wang	2-4	4	T1	C	Mg ha-1	CHN	pasture/grassland/meadow	pasture	pasture/meadow to forest	tree plantation	N/A			50-100	70	N/A	N/A	N/A	N/A	N/A		spruce-fir	spruce	unknown	unknown		glaciated upland	M	glaciated upland	M	unknown	unknown	unknown	unknown	till (general)	till	Bath, Mardin, Lordstown	WD, MWD, WD	Inceptisols	Udepts	Fragiudepts, Dystrudepts	Typic Fragiudepts, Typic Dystrudepts	NY	42.45	-76.42	O
Reforestation-ag	2016.4	545	Wang	2-4	4	T1	C	Mg ha-1	CHN	pasture/grassland/meadow	pasture	pasture/meadow to forest	tree plantation	N/A			50-100	70	N/A	N/A	N/A	N/A	N/A		spruce-fir	spruce	unknown	unknown		glaciated upland	M	glaciated upland	M	unknown	unknown	unknown	unknown	till (general)	till	Bath, Mardin, Lordstown	WD, MWD, WD	Inceptisols	Udepts	Fragiudepts, Dystrudepts	Typic Fragiudepts, Typic Dystrudepts	NY	42.45	-76.42	O
Reforestation-ag	2016.4	546	Wang	2-4	4	T1	C	Mg ha-1	CHN	pasture/grassland/meadow	pasture	pasture/meadow to forest	tree plantation	N/A			50-100	70	N/A	N/A	N/A	N/A	N/A		oak, oak-pine, pine	pine	unknown	unknown		glaciated upland	M	glaciated upland	M	unknown	unknown	unknown	unknown	till (general)	till	Bath, Mardin, Lordstown	WD, MWD, WD	Inceptisols	Udepts	Fragiudepts, Dystrudepts	Typic Fragiudepts, Typic Dystrudepts	NY	42.45	-76.42	O
Reforestation-ag	2016.4	547	Wang	2-4	4	T1	C	Mg ha-1	CHN	pasture/grassland/meadow	pasture	pasture/meadow to forest	tree plantation	N/A			50-100	70	N/A	N/A	N/A	N/A	N/A		oak, oak-pine, pine	pine	unknown	unknown		glaciated upland	M	glaciated upland	M	unknown	unknown	unknown	unknown	till (general)	till	Bath, Mardin, Lordstown	WD, MWD, WD	Inceptisols	Udepts	Fragiudepts, Dystrudepts	Typic Fragiudepts, Typic Dystrudepts	NY	42.45	-76.42	O
Reforestation-ag	2016.4	548	Wang	2-4	4	T1	C	Mg ha-1	CHN	pasture/grassland/meadow	pasture	pasture/meadow to forest	tree plantation	N/A			50-100	70	N/A	N/A	N/A	N/A	N/A		other deciduous	locust	unknown	unknown		glaciated upland	M	glaciated upland	M	unknown	unknown	unknown	unknown	till (general)	till	Bath, Mardin, Lordstown	WD, MWD, WD	Inceptisols	Udepts	Fragiudepts, Dystrudepts	Typic Fragiudepts, Typic Dystrudepts	NY	42.45	-76.42	O
Reforestation-ag	2016.4	549	Wang	2-4	4	T1	C	Mg ha-1	CHN	pasture/grassland/meadow	pasture	pasture/meadow to forest	tree plantation	N/A			50-100	70	N/A	N/A	N/A	N/A	N/A		other deciduous	locust	unknown	unknown		glaciated upland	M	glaciated upland	M	unknown	unknown	unknown	unknown	till (general)	till	Bath, Mardin, Lordstown	WD, MWD, WD	Inceptisols	Udepts	Fragiudepts, Dystrudepts	Typic Fragiudepts, Typic Dystrudepts	NY	42.45	-76.42	O
Reforestation-ag	2016.4	550	Wang	2-4	4	T1	C	Mg ha-1	CHN	pasture/grassland/meadow	pasture	pasture/meadow to forest	tree plantation	N/A			50-100	70	N/A	N/A	N/A	N/A	N/A		oak, oak-pine, pine	oak	unknown	unknown		glaciated upland	M	glaciated upland	M	unknown	unknown	unknown	unknown	till (general)	till	Bath, Mardin, Lordstown	WD, MWD, WD	Inceptisols	Udepts	Fragiudepts, Dystrudepts	Typic Fragiudepts, Typic Dystrudepts	NY	42.45	-76.42	O
Reforestation-ag	2016.4	551	Wang	2-4	4	T1	C	Mg ha-1	CHN	pasture/grassland/meadow	pasture	pasture/meadow to forest	tree plantation	N/A			50-100	70	N/A	N/A	N/A	N/A	N/A		oak, oak-pine, pine	oak	unknown	unknown		glaciated upland	M	glaciated upland	M	unknown	unknown	unknown	unknown	till (general)	till	Bath, Mardin, Lordstown	WD, MWD, WD	Inceptisols	Udepts	Fragiudepts, Dystrudepts	Typic Fragiudepts, Typic Dystrudepts	NY	42.45	-76.42	O
Reforestation-ag	2016.4	552	Wang	2-4	4	T1	C	Mg ha-1	CHN	pasture/grassland/meadow	pasture	pasture/meadow to forest	tree plantation	N/A			50-100	70	N/A	N/A	N/A	N/A	N/A		N.H. (mesic- maple-beech-birch type)	maple	unknown	unknown		glaciated upland	M	glaciated upland	M	unknown	unknown	unknown	unknown	till (general)	till	Bath, Mardin, Lordstown	WD, MWD, WD	Inceptisols	Udepts	Fragiudepts, Dystrudepts	Typic Fragiudepts, Typic Dystrudepts	NY	42.45	-76.42	O
Reforestation-ag	2016.4	553	Wang	2-4	4	T1	C	Mg ha-1	CHN	pasture/grassland/meadow	pasture	pasture/meadow to forest	tree plantation	N/A			50-100	70	N/A	N/A	N/A	N/A	N/A		N.H. (mesic- maple-beech-birch type)	maple	unknown	unknown		glaciated upland	M	glaciated upland	M	unknown	unknown	unknown	unknown	till (general)	till	Bath, Mardin, Lordstown	WD, MWD, WD	Inceptisols	Udepts	Fragiudepts, Dystrudepts	Typic Fragiudepts, Typic Dystrudepts	NY	42.45	-76.42	O
Reforestation-ag	2016.4	554	Wang	2-4	4	T1	Db, C	g cm-3, Mg ha-1	CHN	pasture/grassland/meadow	pasture	pasture/meadow to forest	tree plantation	N/A			50-100	70	N/A	N/A	N/A	N/A	N/A		spruce-fir	spruce	unknown	unknown		glaciated upland	M	glaciated upland	M	unknown	unknown	unknown	unknown	till (general)	till	Bath, Mardin, Lordstown	WD, MWD, WD	Inceptisols	Udepts	Fragiudepts, Dystrudepts	Typic Fragiudepts, Typic Dystrudepts	NY	42.45	-76.42	0-5
Reforestation-ag	2016.4	555	Wang	2-4	4	T1	Db, C	g cm-3, Mg ha-1	CHN	pasture/grassland/meadow	pasture	pasture/meadow to forest	tree plantation	N/A			50-100	70	N/A	N/A	N/A	N/A	N/A		spruce-fir	spruce	unknown	unknown		glaciated upland	M	glaciated upland	M	unknown	unknown	unknown	unknown	till (general)	till	Bath, Mardin, Lordstown	WD, MWD, WD	Inceptisols	Udepts	Fragiudepts, Dystrudepts	Typic Fragiudepts, Typic Dystrudepts	NY	42.45	-76.42	0-5
Reforestation-ag	2016.4	556	Wang	2-4	4	T1	Db, C	g cm-3, Mg ha-1	CHN	pasture/grassland/meadow	pasture	pasture/meadow to forest	tree plantation	N/A			50-100	70	N/A	N/A	N/A	N/A	N/A		oak, oak-pine, pine	pine	unknown	unknown		glaciated upland	M	glaciated upland	M	unknown	unknown	unknown	unknown	till (general)	till	Bath, Mardin, Lordstown	WD, MWD, WD	Inceptisols	Udepts	Fragiudepts, Dystrudepts	Typic Fragiudepts, Typic Dystrudepts	NY	42.45	-76.42	0-5
Reforestation-ag	2016.4	557	Wang	2-4	4	T1	Db, C	g cm-3, Mg ha-1	CHN	pasture/grassland/meadow	pasture	pasture/meadow to forest	tree plantation	N/A			50-100	70	N/A	N/A	N/A	N/A	N/A		oak, oak-pine, pine	pine	unknown	unknown		glaciated upland	M	glaciated upland	M	unknown	unknown	unknown	unknown	till (general)	till	Bath, Mardin, Lordstown	WD, MWD, WD	Inceptisols	Udepts	Fragiudepts, Dystrudepts	Typic Fragiudepts, Typic Dystrudepts	NY	42.45	-76.42	0-5
Reforestation-ag	2016.4	558	Wang	2-4	4	T1	Db, C	g cm-3, Mg ha-1	CHN	pasture/grassland/meadow	pasture	pasture/meadow to forest	tree plantation	N/A			50-100	70	N/A	N/A	N/A	N/A	N/A		other deciduous	locust	unknown	unknown		glaciated upland	M	glaciated upland	M	unknown	unknown	unknown	unknown	till (general)	till	Bath, Mardin, Lordstown	WD, MWD, WD	Inceptisols	Udepts	Fragiudepts, Dystrudepts	Typic Fragiudepts, Typic Dystrudepts	NY	42.45	-76.42	0-5
Reforestation-ag	2016.4	559	Wang	2-4	4	T1	Db, C	g cm-3, Mg ha-1	CHN	pasture/grassland/meadow	pasture	pasture/meadow to forest	tree plantation	N/A			50-100	70	N/A	N/A	N/A	N/A	N/A		other deciduous	locust	unknown	unknown		glaciated upland	M	glaciated upland	M	unknown	unknown	unknown	unknown	till (general)	till	Bath, Mardin, Lordstown	WD, MWD, WD	Inceptisols	Udepts	Fragiudepts, Dystrudepts	Typic Fragiudepts, Typic Dystrudepts	NY	42.45	-76.42	0-5
Reforestation-ag	2016.4	560	Wang	2-4	4	T1	Db, C	g cm-3, Mg ha-1	CHN	pasture/grassland/meadow	pasture	pasture/meadow to forest	tree plantation	N/A			50-100	70	N/A	N/A	N/A	N/A	N/A		oak, oak-pine, pine	oak	unknown	unknown		glaciated upland	M	glaciated upland	M	unknown	unknown	unknown	unknown	till (general)	till	Bath, Mardin, Lordstown	WD, MWD, WD	Inceptisols	Udepts	Fragiudepts, Dystrudepts	Typic Fragiudepts, Typic Dystrudepts	NY	42.45	-76.42	0-5
Reforestation-ag	2016.4	561	Wang	2-4	4	T1	Db, C	g cm-3, Mg ha-1	CHN	pasture/grassland/meadow	pasture	pasture/meadow to forest	tree plantation	N/A			50-100	70	N/A	N/A	N/A	N/A	N/A		oak, oak-pine, pine	oak	unknown	unknown		glaciated upland	M	glaciated upland	M	unknown	unknown	unknown	unknown	till (general)	till	Bath, Mardin, Lordstown	WD, MWD, WD	Inceptisols	Udepts	Fragiudepts, Dystrudepts	Typic Fragiudepts, Typic Dystrudepts	NY	42.45	-76.42	0-5
Reforestation-ag	2016.4	562	Wang	2-4	4	T1	Db, C	g cm-3, Mg ha-1	CHN	pasture/grassland/meadow	pasture	pasture/meadow to forest	tree plantation	N/A			50-100	70	N/A	N/A	N/A	N/A	N/A		N.H. (mesic- maple-beech-birch type)	maple	unknown	unknown		glaciated upland	M	glaciated upland	M	unknown	unknown	unknown	unknown	till (general)	till	Bath, Mardin, Lordstown	WD, MWD, WD	Inceptisols	Udepts	Fragiudepts, Dystrudepts	Typic Fragiudepts, Typic Dystrudepts	NY	42.45	-76.42	0-5
Reforestation-ag	2016.4	563	Wang	2-4	4	T1	Db, C	g cm-3, Mg ha-1	CHN	pasture/grassland/meadow	pasture	pasture/meadow to forest	tree plantation	N/A			50-100	70	N/A	N/A	N/A	N/A	N/A		N.H. (mesic- maple-beech-birch type)	maple	unknown	unknown		glaciated upland	M	glaciated upland	M	unknown	unknown	unknown	unknown	till (general)	till	Bath, Mardin, Lordstown	WD, MWD, WD	Inceptisols	Udepts	Fragiudepts, Dystrudepts	Typic Fragiudepts, Typic Dystrudepts	NY	42.45	-76.42	0-5
Reforestation-ag	2016.4	564	Wang	2-4	4	T1	Db, C	g cm-3, Mg ha-1	CHN	pasture/grassland/meadow	pasture	pasture/meadow to forest	tree plantation	N/A			50-100	70	N/A	N/A	N/A	N/A	N/A		spruce-fir	spruce	unknown	unknown		glaciated upland	M	glaciated upland	M	unknown	unknown	unknown	unknown	till (general)	till	Bath, Mardin, Lordstown	WD, MWD, WD	Inceptisols	Udepts	Fragiudepts, Dystrudepts	Typic Fragiudepts, Typic Dystrudepts	NY	42.45	-76.42	5-15
Reforestation-ag	2016.4	565	Wang	2-4	4	T1	Db, C	g cm-3, Mg ha-1	CHN	pasture/grassland/meadow	pasture	pasture/meadow to forest	tree plantation	N/A			50-100	70	N/A	N/A	N/A	N/A	N/A		spruce-fir	spruce	unknown	unknown		glaciated upland	M	glaciated upland	M	unknown	unknown	unknown	unknown	till (general)	till	Bath, Mardin, Lordstown	WD, MWD, WD	Inceptisols	Udepts	Fragiudepts, Dystrudepts	Typic Fragiudepts, Typic Dystrudepts	NY	42.45	-76.42	5-15
Reforestation-ag	2016.4	566	Wang	2-4	4	T1	Db, C	g cm-3, Mg ha-1	CHN	pasture/grassland/meadow	pasture	pasture/meadow to forest	tree plantation	N/A			50-100	70	N/A	N/A	N/A	N/A	N/A		oak, oak-pine, pine	pine	unknown	unknown		glaciated upland	M	glaciated upland	M	unknown	unknown	unknown	unknown	till (general)	till	Bath, Mardin, Lordstown	WD, MWD, WD	Inceptisols	Udepts	Fragiudepts, Dystrudepts	Typic Fragiudepts, Typic Dystrudepts	NY	42.45	-76.42	5-15
Reforestation-ag	2016.4	567	Wang	2-4	4	T1	Db, C	g cm-3, Mg ha-1	CHN	pasture/grassland/meadow	pasture	pasture/meadow to forest	tree plantation	N/A			50-100	70	N/A	N/A	N/A	N/A	N/A		oak, oak-pine, pine	pine	unknown	unknown		glaciated upland	M	glaciated upland	M	unknown	unknown	unknown	unknown	till (general)	till	Bath, Mardin, Lordstown	WD, MWD, WD	Inceptisols	Udepts	Fragiudepts, Dystrudepts	Typic Fragiudepts, Typic Dystrudepts	NY	42.45	-76.42	5-15
Reforestation-ag	2016.4	568	Wang	2-4	4	T1	Db, C	g cm-3, Mg ha-1	CHN	pasture/grassland/meadow	pasture	pasture/meadow to forest	tree plantation	N/A			50-100	70	N/A	N/A	N/A	N/A	N/A		other deciduous	locust	unknown	unknown		glaciated upland	M	glaciated upland	M	unknown	unknown	unknown	unknown	till (general)	till	Bath, Mardin, Lordstown	WD, MWD, WD	Inceptisols	Udepts	Fragiudepts, Dystrudepts	Typic Fragiudepts, Typic Dystrudepts	NY	42.45	-76.42	5-15
Reforestation-ag	2016.4	569	Wang	2-4	4	T1	Db, C	g cm-3, Mg ha-1	CHN	pasture/grassland/meadow	pasture	pasture/meadow to forest	tree plantation	N/A			50-100	70	N/A	N/A	N/A	N/A	N/A		other deciduous	locust	unknown	unknown		glaciated upland	M	glaciated upland	M	unknown	unknown	unknown	unknown	till (general)	till	Bath, Mardin, Lordstown	WD, MWD, WD	Inceptisols	Udepts	Fragiudepts, Dystrudepts	Typic Fragiudepts, Typic Dystrudepts	NY	42.45	-76.42	5-15
Reforestation-ag	2016.4	570	Wang	2-4	4	T1	Db, C	g cm-3, Mg ha-1	CHN	pasture/grassland/meadow	pasture	pasture/meadow to forest	tree plantation	N/A			50-100	70	N/A	N/A	N/A	N/A	N/A		oak, oak-pine, pine	oak	unknown	unknown		glaciated upland	M	glaciated upland	M	unknown	unknown	unknown	unknown	till (general)	till	Bath, Mardin, Lordstown	WD, MWD, WD	Inceptisols	Udepts	Fragiudepts, Dystrudepts	Typic Fragiudepts, Typic Dystrudepts	NY	42.45	-76.42	5-15
Reforestation-ag	2016.4	571	Wang	2-4	4	T1	Db, C	g cm-3, Mg ha-1	CHN	pasture/grassland/meadow	pasture	pasture/meadow to forest	tree plantation	N/A			50-100	70	N/A	N/A	N/A	N/A	N/A		oak, oak-pine, pine	oak	unknown	unknown		glaciated upland	M	glaciated upland	M	unknown	unknown	unknown	unknown	till (general)	till	Bath, Mardin, Lordstown	WD, MWD, WD	Inceptisols	Udepts	Fragiudepts, Dystrudepts	Typic Fragiudepts, Typic Dystrudepts	NY	42.45	-76.42	5-15
Reforestation-ag	2016.4	572	Wang	2-4	4	T1	Db, C	g cm-3, Mg ha-1	CHN	pasture/grassland/meadow	pasture	pasture/meadow to forest	tree plantation	N/A			50-100	70	N/A	N/A	N/A	N/A	N/A		N.H. (mesic- maple-beech-birch type)	maple	unknown	unknown		glaciated upland	M	glaciated upland	M	unknown	unknown	unknown	unknown	till (general)	till	Bath, Mardin, Lordstown	WD, MWD, WD	Inceptisols	Udepts	Fragiudepts, Dystrudepts	Typic Fragiudepts, Typic Dystrudepts	NY	42.45	-76.42	5-15
Reforestation-ag	2016.4	573	Wang	2-4	4	T1	Db, C	g cm-3, Mg ha-1	CHN	pasture/grassland/meadow	pasture	pasture/meadow to forest	tree plantation	N/A			50-100	70	N/A	N/A	N/A	N/A	N/A		N.H. (mesic- maple-beech-birch type)	maple	unknown	unknown		glaciated upland	M	glaciated upland	M	unknown	unknown	unknown	unknown	till (general)	till	Bath, Mardin, Lordstown	WD, MWD, WD	Inceptisols	Udepts	Fragiudepts, Dystrudepts	Typic Fragiudepts, Typic Dystrudepts	NY	42.45	-76.42	5-15
Deforestation-ag	2016.4	574	Wang	2-4	4	T1	Db, C	g cm-3, Mg ha-1	CHN	second-growth forest	tree plantation	forest to pasture/meadow	pasture/grass	N/A			unknown		N/A	N/A	N/A	N/A	N/A		N.H. (mesic- maple-beech-birch type)	beech-maple	unknown	unknown		glaciated upland	M	glaciated upland	M	unknown	unknown	unknown	unknown	till (general)	till	Bath, Mardin, Lordstown	WD, MWD, WD	Inceptisols	Udepts	Fragiudepts, Dystrudepts	Typic Fragiudepts, Typic Dystrudepts	NY	42.45	-76.42	O
Deforestation-ag	2016.4	575	Wang	2-4	4	T1	Db, C	g cm-3, Mg ha-1	CHN	second-growth forest	tree plantation	forest to pasture/meadow	pasture/grass	N/A			unknown		N/A	N/A	N/A	N/A	N/A		N.H. (mesic- maple-beech-birch type)	beech-maple	unknown	unknown		glaciated upland	M	glaciated upland	M	unknown	unknown	unknown	unknown	till (general)	till	Bath, Mardin, Lordstown	WD, MWD, WD	Inceptisols	Udepts	Fragiudepts, Dystrudepts	Typic Fragiudepts, Typic Dystrudepts	NY	42.45	-76.42	0-5
Deforestation-ag	2016.4	576	Wang	2-4	4	T1	Db, C	g cm-3, Mg ha-1	CHN	second-growth forest	tree plantation	forest to pasture/meadow	pasture/grass	N/A			unknown		N/A	N/A	N/A	N/A	N/A		N.H. (mesic- maple-beech-birch type)	beech-maple	unknown	unknown		glaciated upland	M	glaciated upland	M	unknown	unknown	unknown	unknown	till (general)	till	Bath, Mardin, Lordstown	WD, MWD, WD	Inceptisols	Udepts	Fragiudepts, Dystrudepts	Typic Fragiudepts, Typic Dystrudepts	NY	42.45	-76.42	5-15
Reforestation-ag	2020.2	577	Barnett	3-4	DOC	TS1	OM	%LOI	LOI	cultivated	cultivated	cultivation to forest	cult oldfield succ	N/A			26-50		N/A	N/A	N/A	N/A	N/A		N.H. (mesic- maple-beech-birch type)	beech-maple	unknown	unknown		glaciated upland	M	glaciated upland	M	unknown	unknown	unknown	unknown	till (general)	till	Bath, Lordstown	WD	Inceptisols	Udepts	Fragiudepts, Dystrudepts	Typic Fragiudepts, Typic Dystrudepts	NY	42.36	-76.36	0-10
Deforestation-ag	2020.2	578	Barnett	3-4	DOC	TS1	OM	%LOI	LOI	second-growth forest	second growth forest	forest to cultivation	cultivated	N/A			unknown		N/A	N/A	N/A	N/A	N/A		N.H. (mesic- maple-beech-birch type)	beech-maple	unknown	unknown		glaciated upland	M	glaciated upland	M	unknown	unknown	unknown	unknown	till (general)	till	Bath, Lordstown	WD	Inceptisols	Udepts	Fragiudepts, Dystrudepts	Typic Fragiudepts, Typic Dystrudepts	NY	42.36	-76.36	0-10
Reforestation-ag	2020.2	579	Barnett	3-4	DOC	TS1	OM	%LOI	LOI	cultivated	cultivated	cultivation to forest	cult oldfield succ	N/A			26-50		N/A	N/A	N/A	N/A	N/A		N.H. (mesic- maple-beech-birch type)	beech-maple	unknown	unknown		glaciated upland	M	glaciated upland	M	unknown	unknown	unknown	unknown	till (general)	till	Lordstown	WD	Inceptisols	Udepts	Dystrudepts	Typic Dystrudepts	NY	42.32	-76.67	0-10
Deforestation-ag	2020.2	580	Barnett	3-4	DOC	TS1	OM	%LOI	LOI	second-growth forest	second growth forest	forest to cultivation	cultivated	N/A			unknown		N/A	N/A	N/A	N/A	N/A		N.H. (mesic- maple-beech-birch type)	beech-maple	unknown	unknown		glaciated upland	M	glaciated upland	M	unknown	unknown	unknown	unknown	till (general)	till	Lordstown	WD	Inceptisols	Udepts	Dystrudepts	Typic Dystrudepts	NY	42.32	-76.67	0-10
Reforestation-ag	2020.2	581	Barnett	3-4	DOC	TS1	OM	%LOI	LOI	cultivated	cultivated	cultivation to forest	cult oldfield succ	N/A			26-50		N/A	N/A	N/A	N/A	N/A		N.H. (mesic- maple-beech-birch type)	beech-maple	unknown	unknown		glaciated upland	H	glaciated upland	H	unknown	unknown	unknown	unknown	till (general)	till	Lordstown, Ovid, Tuller	SPD	Inceptisols, Alfisols	Udepts, Aquepts, Aqualfs	Dystrudepts, Endoaqualfs, Endoaquepts	Typic Dystrudepts, Aeric Endoaqualfs, Lithic Endoaquepts	NY	42.52	-76.51	0-10
Deforestation-ag	2020.2	582	Barnett	3-4	DOC	TS1	OM	%LOI	LOI	second-growth forest	second growth forest	forest to cultivation	cultivated	N/A			unknown		N/A	N/A	N/A	N/A	N/A		N.H. (mesic- maple-beech-birch type)	beech-maple	unknown	unknown		glaciated upland	H	glaciated upland	H	unknown	unknown	unknown	unknown	till (general)	till	Lordstown, Ovid, Tuller	SPD	Inceptisols, Alfisols	Udepts, Aquepts, Aqualfs	Dystrudepts, Endoaqualfs, Endoaquepts	Typic Dystrudepts, Aeric Endoaqualfs, Lithic Endoaquepts	NY	42.52	-76.51	0-10
Reforestation-ag	2020.2	583	Barnett	3-4	DOC	TS1	OM	%LOI	LOI	cultivated	cultivated	cultivation to forest	cult oldfield succ	N/A			26-50		N/A	N/A	N/A	N/A	N/A		N.H. (mesic- maple-beech-birch type)	beech-maple	unknown	unknown		glaciated upland	M-H	glaciated upland	M-H	unknown	unknown	unknown	unknown	till (general)	till	Lima, Honeoye	WD, MWD	Alfisols	Udalfs	Hapludalfs	Oxyaquic Hapludalfs, Glossic Hapludalfs	NY	42.73	-76.65	0-10
Deforestation-ag	2020.2	584	Barnett	3-4	DOC	TS1	OM	%LOI	LOI	second-growth forest	second growth forest	forest to cultivation	cultivated	N/A			unknown		N/A	N/A	N/A	N/A	N/A		N.H. (mesic- maple-beech-birch type)	beech-maple	unknown	unknown		glaciated upland	M-H	glaciated upland	M-H	unknown	unknown	unknown	unknown	till (general)	till	Lima, Honeoye	WD, MWD	Alfisols	Udalfs	Hapludalfs	Oxyaquic Hapludalfs, Glossic Hapludalfs	NY	42.73	-76.65	0-10
Reforestation-ag	2020.2	585	Barnett	3-4	DOC	TS1	OM	%LOI	LOI	cultivated	cultivated	cultivation to forest	cult oldfield succ	N/A			26-50		N/A	N/A	N/A	N/A	N/A		N.H. (mesic- maple-beech-birch type)	beech-maple	unknown	unknown		glaciated upland	M	glaciated upland	M	unknown	unknown	unknown	unknown	till (general)	till	Erie, Mardin, Langford	SPD, MWD, MWD	Inceptisols	Udepts, Aquepts	Fragiudepts, Fragiaquepts	Aeric Fragiaquepts, Typic Fragiudepts	NY	42.46	-76.38	0-10
Deforestation-ag	2020.2	586	Barnett	3-4	DOC	TS1	OM	%LOI	LOI	second-growth forest	second growth forest	forest to cultivation	cultivated	N/A			unknown		N/A	N/A	N/A	N/A	N/A		N.H. (mesic- maple-beech-birch type)	beech-maple	unknown	unknown		glaciated upland	M	glaciated upland	M	unknown	unknown	unknown	unknown	till (general)	till	Erie, Mardin, Langford	SPD, MWD, MWD	Inceptisols	Udepts, Aquepts	Fragiudepts, Fragiaquepts	Aeric Fragiaquepts, Typic Fragiudepts	NY	42.46	-76.38	0-10
Reforestation-ag	2020.2	587	Barnett	3-4	DOC	TS1	OM	%LOI	LOI	cultivated	cultivated	cultivation to forest	cult oldfield succ	N/A			26-50		N/A	N/A	N/A	N/A	N/A		N.H. (mesic- maple-beech-birch type)	beech-maple	unknown	unknown		glaciated upland	H	glaciated upland	H	unknown	unknown	unknown	unknown	till (general)	till	Erie, Chippewa, Langford	SPD, MWD	Inceptisols	Aquepts	Fragiaquepts	Aeric Fragiaquepts, Typic Fragiaquepts	NY	42.47	-76.43	0-10
Deforestation-ag	2020.2	588	Barnett	3-4	DOC	TS1	OM	%LOI	LOI	second-growth forest	second growth forest	forest to cultivation	cultivated	N/A			unknown		N/A	N/A	N/A	N/A	N/A		N.H. (mesic- maple-beech-birch type)	beech-maple	unknown	unknown		glaciated upland	H	glaciated upland	H	unknown	unknown	unknown	unknown	till (general)	till	Erie, Chippewa, Langford	SPD, MWD	Inceptisols	Aquepts	Fragiaquepts	Aeric Fragiaquepts, Typic Fragiaquepts	NY	42.47	-76.43	0-10
Reforestation-ag	2020.2	589	Barnett	3-4	DOC	TS1	OM	%LOI	LOI	cultivated	cultivated	cultivation to forest	cult oldfield succ	N/A			26-50		N/A	N/A	N/A	N/A	N/A		N.H. (mesic- maple-beech-birch type)	beech-maple	unknown	unknown		lakeplain	H	lakeplain	H	unknown	unknown	unknown	unknown	glaciolacustrine	glaciolacustrine	Niagara, Rhinebeck, Hudson, Collamer	SPD, MWD	Alfisols	Aqualfs	Endoaqualfs, Hapludalfs	Aeric Endoaqualfs, Glossaquic Hapludalfs	NY	42.45	-76.45	0-10
Deforestation-ag	2020.2	590	Barnett	3-4	DOC	TS1	OM	%LOI	LOI	second-growth forest	second growth forest	forest to cultivation	cultivated	N/A			unknown		N/A	N/A	N/A	N/A	N/A		N.H. (mesic- maple-beech-birch type)	beech-maple	unknown	unknown		lakeplain	H	lakeplain	H	unknown	unknown	unknown	unknown	glaciolacustrine	glaciolacustrine	Niagara, Rhinebeck, Hudson, Collamer	SPD, MWD	Alfisols	Aqualfs	Endoaqualfs, Hapludalfs	Aeric Endoaqualfs, Glossaquic Hapludalfs	NY	42.45	-76.45	0-10
Reforestation-ag	2020.2	591	Barnett	3-4	DOC	TS1	OM	%LOI	LOI	cultivated	cultivated	cultivation to forest	cult oldfield succ	N/A			26-50		N/A	N/A	N/A	N/A	N/A		N.H. (mesic- maple-beech-birch type)	beech-maple	unknown	unknown		glaciated upland	M	glaciated upland	M	unknown	unknown	unknown	unknown	till (general)	till	Chenango, Bath, Valois	SED, WD	Inceptisols	Udepts	Dystrudepts, Fragiudepts	Typic Dystrudepts, Typic Fragiudepts	NY	42.43	-76.39	0-10
Deforestation-ag	2020.2	592	Barnett	3-4	DOC	TS1	OM	%LOI	LOI	second-growth forest	second growth forest	forest to cultivation	cultivated	N/A			unknown		N/A	N/A	N/A	N/A	N/A		N.H. (mesic- maple-beech-birch type)	beech-maple	unknown	unknown		glaciated upland	M	glaciated upland	M	unknown	unknown	unknown	unknown	till (general)	till	Chenango, Bath, Valois	SED, WD	Inceptisols	Udepts	Dystrudepts, Fragiudepts	Typic Dystrudepts, Typic Fragiudepts	NY	42.43	-76.39	0-10
Reforestation-ag	2020.2	593	Barnett	3-4	DOC	TS1	OM	%LOI	LOI	cultivated	cultivated	cultivation to forest	cult oldfield succ	N/A			26-50		N/A	N/A	N/A	N/A	N/A		N.H. (mesic- maple-beech-birch type)	beech-maple	unknown	unknown		glaciated upland	M-H	glaciated upland	M-H	unknown	unknown	unknown	unknown	till (general)	till	Lordstown, Mardin, Volusia	WD, MWD, SPD	Inceptisols	Udepts, Aquepts	Dystrudepts, Fragiudepts, Fragiaquepts	Typic Dystrudepts, Typic Fragiudepts, Aeric Fragiaquepts	NY	42.42	-76.33	0-10
Deforestation-ag	2020.2	594	Barnett	3-4	DOC	TS1	OM	%LOI	LOI	second-growth forest	second growth forest	forest to cultivation	cultivated	N/A			unknown		N/A	N/A	N/A	N/A	N/A		N.H. (mesic- maple-beech-birch type)	beech-maple	unknown	unknown		glaciated upland	M-H	glaciated upland	M-H	unknown	unknown	unknown	unknown	till (general)	till	Lordstown, Mardin, Volusia	WD, MWD, SPD	Inceptisols	Udepts, Aquepts	Dystrudepts, Fragiudepts, Fragiaquepts	Typic Dystrudepts, Typic Fragiudepts, Aeric Fragiaquepts	NY	42.42	-76.33	0-10
Deforestation-dev	2013.3	595	Rao	4-9	11	T2	C	Mg ha-1	CHN	second-growth forest	second growth forest	forest to developed	developed lawn	N/A			unknown		N/A	N/A	N/A	N/A	N/A		oak-northern hardwood	oak-maple-birch-ash-pine-hemlock	unknown	1054		unknown	unknown	unknown	unknown	unknown	unknown	unknown	unknown	unknown	unknown	unknown	unknown	unknown	unknown	unknown	unknown	MA	42.2, 42.6	-71.0, -72.2	0-10
Deforestation-dev	2013.3	596	Rao	4-9	11	T2	C	Mg ha-1	CHN	second-growth forest	second growth forest	forest to developed	developed other	N/A			unknown		N/A	N/A	N/A	N/A	N/A		oak-northern hardwood	oak-maple-birch-ash-pine-hemlock	unknown	1054		unknown	unknown	unknown	unknown	unknown	unknown	unknown	unknown	unknown	unknown	unknown	unknown	unknown	unknown	unknown	unknown	MA	42.2, 42.6	-71.0, -72.2	0-10
Deforestation-dev	2013.3	597	Rao	4-9	11	T2	C	Mg ha-1	CHN	second-growth forest	second growth forest	forest to developed	developed lawn	N/A			unknown		N/A	N/A	N/A	N/A	N/A		oak-northern hardwood	oak-maple-birch-ash-pine-hemlock	unknown	1054		unknown	unknown	unknown	unknown	unknown	unknown	unknown	unknown	unknown	unknown	unknown	unknown	unknown	unknown	unknown	unknown	MA	42.2, 42.6	-71.0, -72.2	0-10
Deforestation-dev	2013.3	598	Rao	4-9	11	T2	C	Mg ha-1	CHN	second-growth forest	second growth forest	forest to developed	developed other	N/A			unknown		N/A	N/A	N/A	N/A	N/A		oak-northern hardwood	oak-maple-birch-ash-pine-hemlock	unknown	1054		unknown	unknown	unknown	unknown	unknown	unknown	unknown	unknown	unknown	unknown	unknown	unknown	unknown	unknown	unknown	unknown	MA	42.2, 42.6	-71.0, -72.2	0-10
Deforestation-dev	2013.3	599	Rao	4-9	11	T2	C	Mg ha-1	CHN	second-growth forest	second growth forest	forest to developed	developed lawn	N/A			unknown		N/A	N/A	N/A	N/A	N/A		oak-northern hardwood	oak-maple-birch-ash-pine-hemlock	unknown	1054		unknown	unknown	unknown	unknown	unknown	unknown	unknown	unknown	unknown	unknown	unknown	unknown	unknown	unknown	unknown	unknown	MA	42.2, 42.6	-71.0, -72.2	0-10
Deforestation-dev	2013.3	600	Rao	4-9	11	T2	C	Mg ha-1	CHN	second-growth forest	second growth forest	forest to developed	developed other	N/A			unknown		N/A	N/A	N/A	N/A	N/A		oak-northern hardwood	oak-maple-birch-ash-pine-hemlock	unknown	1054		unknown	unknown	unknown	unknown	unknown	unknown	unknown	unknown	unknown	unknown	unknown	unknown	unknown	unknown	unknown	unknown	MA	42.2, 42.6	-71.0, -72.2	0-10
Deforestation-dev	2020.3	601	Trammell	3,4	6	F2	C	Mg ha-1	CHN	second-growth forest	second growth forest	forest to developed	developed lawn	N/A			unknown		N/A	N/A	N/A	N/A	N/A		oak-northern hardwood	oak-maple-birch-ash-pine-hemlock	unknown	1054		unknown	unknown	unknown	unknown	unknown	unknown	unknown	unknown	unknown	unknown	unknown	unknown	unknown	unknown	unknown	unknown	MA	42.2, 42.6	-71.0, -72.2	0-10
Deforestation-dev	2020.3	602	Trammell	3,5	6	F2	C	Mg ha-1	CHN	second-growth forest	second growth forest	forest to developed	developed lawn	N/A			unknown		N/A	N/A	N/A	N/A	N/A		oak-northern hardwood	oak-maple-birch-ash-pine-hemlock	unknown	1054		unknown	unknown	unknown	unknown	unknown	unknown	unknown	unknown	unknown	unknown	unknown	unknown	unknown	unknown	unknown	unknown	MA	42.2, 42.6	-71.0, -72.2	10-30
Harvest	2023.2	603	Puhlick MASN	3-6	DOC	TS3	C	Mg ha-1	CHN	second-growth forest	second growth forest	forest shelterwood	shelterwood	unknown			0-10	1	other	summer	processor	forwarder	tracks	tracked processor, tracked forwarder	N.H. (mesic w/ conifers)	maple-birch-beech-spruce-fir	4.2	1110		bedrock-controlled till	M	bedrock-controlled till	M	328	2	unknown		till (general)	till	Monson, Ragmuff, Abram	SED, MWD, ED	Spodosols	Orthods	Haplorthods	Lithic Haplorthods, Aquic Haplorthods	ME	47.04	-68.73	Oiea
Harvest	2023.2	604	Puhlick MASN	3-6	DOC	TS3	C	Mg ha-1	CHN	second-growth forest	second growth forest	forest clearcut	clearcut	unknown			0-10	1	other	summer	processor	forwarder	tracks	tracked processor, tracked forwarder	N.H. (mesic w/ conifers)	maple-birch-beech-spruce-fir	4.2	1110		bedrock-controlled till	M	bedrock-controlled till	M	328	2	unknown		till (general)	till	Monson, Ragmuff, Abram	SED, MWD, ED	Spodosols	Orthods	Haplorthods	Lithic Haplorthods, Aquic Haplorthods, Lithic Haplorthods	ME	47.04	-68.73	Oiea
Harvest	2023.2	605	Puhlick MASN	3-6	DOC	TS3	C	Mg ha-1	CHN	second-growth forest	second growth forest	forest selection harv	group selection	unknown			0-10	1	other	summer	processor	forwarder	tracks	tracked processor, tracked forwarder	N.H. (mesic w/ conifers)	maple-birch-beech-spruce-fir	3.4	1086		glaciated upland	M	glaciated upland	M	312	2	unknown		till (general)	till	Monson, Ragmuff	SED, MWD	Spodosols	Orthods	Haplorthods	Lithic Haplorthods, Aquic Haplorthods	ME	46.79	-69.6	Oiea
Harvest	2023.2	606	Puhlick MASN	3-6	DOC	TS3	C	Mg ha-1	CHN	second-growth forest	second growth forest	forest thinned	diameter limit	unknown			0-10	1	other	summer	processor	forwarder	tracks	tracked processor, tracked forwarder	N.H. (mesic w/ conifers)	maple-birch-beech-spruce-fir	3.4	1086		glaciated upland	M	glaciated upland	M	312	2	unknown		till (general)	till	Monson, Ragmuff	SED, MWD	Spodosols	Orthods	Haplorthods	Lithic Haplorthods, Aquic Haplorthods	ME	46.79	-69.6	Oiea
Harvest	2023.2	607	Puhlick MASN	3-6	DOC	TS3	C	Mg ha-1	CHN	second-growth forest	second growth forest	forest shelterwood	shelterwood	unknown			0-10	1	other	summer	processor	forwarder	tracks	tracked processor, tracked forwarder	N.H. (mesic w/ conifers)	maple-birch-beech-spruce-fir	4.2	1110		bedrock-controlled till	M	bedrock-controlled till	M	328	2	unknown		till (general)	till	Monson, Ragmuff, Abram	SED, MWD, ED	Spodosols	Orthods	Haplorthods	Lithic Haplorthods, Aquic Haplorthods	ME	47.04	-68.73	top 5 of B
Harvest	2023.2	608	Puhlick MASN	3-6	DOC	TS3	C	Mg ha-1	CHN	second-growth forest	second growth forest	forest clearcut	clearcut	unknown			0-10	1	other	summer	processor	forwarder	tracks	tracked processor, tracked forwarder	N.H. (mesic w/ conifers)	maple-birch-beech-spruce-fir	4.2	1110		bedrock-controlled till	M	bedrock-controlled till	M	328	2	unknown		till (general)	till	Monson, Ragmuff, Abram	SED, MWD, ED	Spodosols	Orthods	Haplorthods	Lithic Haplorthods, Aquic Haplorthods, Lithic Haplorthods	ME	47.04	-68.73	top 5 of B
Harvest	2023.2	609	Puhlick MASN	3-6	DOC	TS3	C	Mg ha-1	CHN	second-growth forest	second growth forest	forest selection harv	group selection	unknown			0-10	1	other	summer	processor	forwarder	tracks	tracked processor, tracked forwarder	N.H. (mesic w/ conifers)	maple-birch-beech-spruce-fir	3.4	1086		glaciated upland	M	glaciated upland	M	312	2	unknown		till (general)	till	Monson, Ragmuff	SED, MWD	Spodosols	Orthods	Haplorthods	Lithic Haplorthods, Aquic Haplorthods	ME	46.79	-69.6	top 5 of B
Harvest	2023.2	610	Puhlick MASN	3-6	DOC	TS3	C	Mg ha-1	CHN	second-growth forest	second growth forest	forest thinned	diameter limit	unknown			0-10	1	other	summer	processor	forwarder	tracks	tracked processor, tracked forwarder	N.H. (mesic w/ conifers)	maple-birch-beech-spruce-fir	3.4	1086		glaciated upland	M	glaciated upland	M	312	2	unknown		till (general)	till	Monson, Ragmuff	SED, MWD	Spodosols	Orthods	Haplorthods	Lithic Haplorthods, Aquic Haplorthods	ME	46.79	-69.6	top 5 of B
Harvest	2023.2	611	Puhlick MASN	3-6	DOC	TS3	C	Mg ha-1	CHN	second-growth forest	second growth forest	forest shelterwood	shelterwood	unknown			0-10	1	other	summer	processor	forwarder	tracks	tracked processor, tracked forwarder	N.H. (mesic w/ conifers)	maple-birch-beech-spruce-fir	4.2	1110		bedrock-controlled till	M	bedrock-controlled till	M	328	2	unknown		till (general)	till	Monson, Ragmuff, Abram	SED, MWD, ED	Spodosols	Orthods	Haplorthods	Lithic Haplorthods, Aquic Haplorthods	ME	47.04	-68.73	top 5-30 of B
Harvest	2023.2	612	Puhlick MASN	3-6	DOC	TS3	C	Mg ha-1	CHN	second-growth forest	second growth forest	forest clearcut	clearcut	unknown			0-10	1	other	summer	processor	forwarder	tracks	tracked processor, tracked forwarder	N.H. (mesic w/ conifers)	maple-birch-beech-spruce-fir	4.2	1110		bedrock-controlled till	M	bedrock-controlled till	M	328	2	unknown		till (general)	till	Monson, Ragmuff, Abram	SED, MWD, ED	Spodosols	Orthods	Haplorthods	Lithic Haplorthods, Aquic Haplorthods, Lithic Haplorthods	ME	47.04	-68.73	top 5-30 of B
Harvest	2023.2	613	Puhlick MASN	3-6	DOC	TS3	C	Mg ha-1	CHN	second-growth forest	second growth forest	forest selection harv	group selection	unknown			0-10	1	other	summer	processor	forwarder	tracks	tracked processor, tracked forwarder	N.H. (mesic w/ conifers)	maple-birch-beech-spruce-fir	3.4	1086		glaciated upland	M	glaciated upland	M	312	2	unknown		till (general)	till	Monson, Ragmuff	SED, MWD	Spodosols	Orthods	Haplorthods	Lithic Haplorthods, Aquic Haplorthods	ME	46.79	-69.6	top 5-30 of B
Harvest	2023.2	614	Puhlick MASN	3-6	DOC	TS3	C	Mg ha-1	CHN	second-growth forest	second growth forest	forest thinned	diameter limit	unknown			0-10	1	other	summer	processor	forwarder	tracks	tracked processor, tracked forwarder	N.H. (mesic w/ conifers)	maple-birch-beech-spruce-fir	3.4	1086		glaciated upland	M	glaciated upland	M	312	2	unknown		till (general)	till	Monson, Ragmuff	SED, MWD	Spodosols	Orthods	Haplorthods	Lithic Haplorthods, Aquic Haplorthods	ME	46.79	-69.6	top 5-30 of B
[truncated: 22 more columns]

## Sheet: analysis_data
Type	Acc#	Index	Original_Units	Age_system	BA_removal_fraction	Treatment	Harvest_Removals	Timescale	Harvest_Season	Felling	Hauling	Traction_type	Forest_type_grp	Forest_type	LDA_ForType	MAT_PRISM	MAP_PRISM	MAT	MAP	Province	Section	Subsection	Landform_Group	DrainIdx	ProdIdx	Wetness	Elev_derived	Aspect_derived	Aspect_cl_deriv	Slope_derived	Slope_class_der	Elevation	Slope_class	Aspect_class	Parent_material	Surface_geol	SoilOrder	Soil_Suborder	Soil_Great_Group	Soil_Subgroup	State	LAT	LON	Increment	Horizon	Horizon_grp	soil material	Texture_group	CTRL SOC stock
Harvest	2022.1	1	Mg ha-1	even-aged	heavy	forest clearcut	logs	26-50	other	processor	skidder	tires, tracks	conifer	spruce-fir	FType9	4.06417	1054	unknown	unknown	M211	M211A	M211Ac	till plain	65	7	H	289.865	236	W	4	2	unknown	1	Nearly level	dense or lodgment till	Glacial till sediments, mostly silty, thin	Spodosols, Inceptisols	Orthods, Aquepts	Haplorthods, Endoaquepts	Aquic Haplorthods, Aeric Endoaquepts	ME	45.95	-69.32	Oi	Oi	organic	organic	L	11
Harvest	2022.1	2	Mg ha-1	even-aged	heavy	forest clearcut	logs	26-50	other	processor	skidder	tires, tracks	conifer	spruce-fir	FType9	4.06417	1054	unknown	unknown	M211	M211A	M211Ac	till plain	65	7	H	289.865	236	W	4	2	unknown	1	Nearly level	dense or lodgment till	Glacial till sediments, mostly silty, thin	Spodosols, Inceptisols	Orthods, Aquepts	Haplorthods, Endoaquepts	Aquic Haplorthods, Aeric Endoaquepts	ME	45.95	-69.32	Oi	Oi	organic	organic	L	11
Harvest	2022.1	3	Mg ha-1	even-aged	heavy	forest clearcut	logs+residues	26-50	other	processor	skidder	tires, tracks	conifer	spruce-fir	FType9	4.06417	1054	unknown	unknown	M211	M211A	M211Ac	till plain	65	7	H	289.865	236	W	4	2	unknown	1	Nearly level	dense or lodgment till	Glacial till sediments, mostly silty, thin	Spodosols, Inceptisols	Orthods, Aquepts	Haplorthods, Endoaquepts	Aquic Haplorthods, Aeric Endoaquepts	ME	45.95	-69.32	Oi	Oi	organic	organic	L	11
Harvest	2022.1	4	Mg ha-1	even-aged	moderate	forest thinned	logs	11-25	other	processor	skidder	tires, tracks	conifer	spruce-fir	FType9	4.06417	1054	unknown	unknown	M211	M211A	M211Ac	till plain	65	7	H	289.865	236	W	4	2	unknown	1	Nearly level	dense or lodgment till	Glacial till sediments, mostly silty, thin	Spodosols, Inceptisols	Orthods, Aquepts	Haplorthods, Endoaquepts	Aquic Haplorthods, Aeric Endoaquepts	ME	45.95	-69.32	Oi	Oi	organic	organic	L	10
Harvest	2022.1	5	Mg ha-1	even-aged	moderate	forest thinned	logs	11-25	other	processor	skidder	tires, tracks	conifer	spruce-fir	FType9	4.06417	1054	unknown	unknown	M211	M211A	M211Ac	till plain	65	7	H	289.865	236	W	4	2	unknown	1	Nearly level	dense or lodgment till	Glacial till sediments, mostly silty, thin	Spodosols, Inceptisols	Orthods, Aquepts	Haplorthods, Endoaquepts	Aquic Haplorthods, Aeric Endoaquepts	ME	45.95	-69.32	Oi	Oi	organic	organic	L	10
Harvest	2022.1	6	Mg ha-1	even-aged	heavy	forest clearcut	logs	26-50	other	processor	skidder	tires, tracks	conifer	spruce-fir	FType9	4.06417	1054	unknown	unknown	M211	M211A	M211Ac	till plain	65	7	H	289.865	236	W	4	2	unknown	1	Nearly level	dense or lodgment till	Glacial till sediments, mostly silty, thin	Spodosols, Inceptisols	Orthods, Aquepts	Haplorthods, Endoaquepts	Aquic Haplorthods, Aeric Endoaquepts	ME	45.95	-69.32	Oe	Oe	organic	organic	F	34
Harvest	2022.1	7	Mg ha-1	even-aged	heavy	forest clearcut	logs	26-50	other	processor	skidder	tires, tracks	conifer	spruce-fir	FType9	4.06417	1054	unknown	unknown	M211	M211A	M211Ac	till plain	65	7	H	289.865	236	W	4	2	unknown	1	Nearly level	dense or lodgment till	Glacial till sediments, mostly silty, thin	Spodosols, Inceptisols	Orthods, Aquepts	Haplorthods, Endoaquepts	Aquic Haplorthods, Aeric Endoaquepts	ME	45.95	-69.32	Oe	Oe	organic	organic	F	34
Harvest	2022.1	8	Mg ha-1	even-aged	heavy	forest clearcut	logs+residues	26-50	other	processor	skidder	tires, tracks	conifer	spruce-fir	FType9	4.06417	1054	unknown	unknown	M211	M211A	M211Ac	till plain	65	7	H	289.865	236	W	4	2	unknown	1	Nearly level	dense or lodgment till	Glacial till sediments, mostly silty, thin	Spodosols, Inceptisols	Orthods, Aquepts	Haplorthods, Endoaquepts	Aquic Haplorthods, Aeric Endoaquepts	ME	45.95	-69.32	Oe	Oe	organic	organic	F	34
Harvest	2022.1	9	Mg ha-1	even-aged	moderate	forest thinned	logs	11-25	other	processor	skidder	tires, tracks	conifer	spruce-fir	FType9	4.06417	1054	unknown	unknown	M211	M211A	M211Ac	till plain	65	7	H	289.865	236	W	4	2	unknown	1	Nearly level	dense or lodgment till	Glacial till sediments, mostly silty, thin	Spodosols, Inceptisols	Orthods, Aquepts	Haplorthods, Endoaquepts	Aquic Haplorthods, Aeric Endoaquepts	ME	45.95	-69.32	Oe	Oe	organic	organic	F	14
Harvest	2022.1	10	Mg ha-1	even-aged	moderate	forest thinned	logs	11-25	other	processor	skidder	tires, tracks	conifer	spruce-fir	FType9	4.06417	1054	unknown	unknown	M211	M211A	M211Ac	till plain	65	7	H	289.865	236	W	4	2	unknown	1	Nearly level	dense or lodgment till	Glacial till sediments, mostly silty, thin	Spodosols, Inceptisols	Orthods, Aquepts	Haplorthods, Endoaquepts	Aquic Haplorthods, Aeric Endoaquepts	ME	45.95	-69.32	Oe	Oe	organic	organic	F	14
Harvest	2022.1	11	Mg ha-1	even-aged	heavy	forest clearcut	logs+residues	26-50	other	processor	skidder	tires, tracks	conifer	spruce-fir	FType9	4.06417	1054	unknown	unknown	M211	M211A	M211Ac	till plain	65	7	H	289.865	236	W	4	2	unknown	1	Nearly level	dense or lodgment till	Glacial till sediments, mostly silty, thin	Spodosols, Inceptisols	Orthods, Aquepts	Haplorthods, Endoaquepts	Aquic Haplorthods, Aeric Endoaquepts	ME	45.95	-69.32	Oi	Oi	organic	organic	L	11
Harvest	2022.1	12	Mg ha-1	even-aged	heavy	forest clearcut	logs+residues	26-50	other	processor	skidder	tires, tracks	conifer	spruce-fir	FType9	4.06417	1054	unknown	unknown	M211	M211A	M211Ac	till plain	65	7	H	289.865	236	W	4	2	unknown	1	Nearly level	dense or lodgment till	Glacial till sediments, mostly silty, thin	Spodosols, Inceptisols	Orthods, Aquepts	Haplorthods, Endoaquepts	Aquic Haplorthods, Aeric Endoaquepts	ME	45.95	-69.32	Oe	Oe	organic	organic	F	34
Harvest	2022.1	13	Mg ha-1	even-aged	heavy	forest clearcut	logs+residues	26-50	other	processor	skidder	tires, tracks	conifer	spruce-fir	FType9	4.06417	1054	unknown	unknown	M211	M211A	M211Ac	till plain	65	7	H	289.865	236	W	4	2	unknown	1	Nearly level	dense or lodgment till	Glacial till sediments, mostly silty, thin	Spodosols, Inceptisols	Orthods, Aquepts	Haplorthods, Endoaquepts	Aquic Haplorthods, Aeric Endoaquepts	ME	45.95	-69.32	OAE	OAE	topsoil	mineral	loamy	61
Harvest	2022.1	14	Mg ha-1	even-aged	heavy	forest clearcut	logs+residues	26-50	other	processor	skidder	tires, tracks	conifer	spruce-fir	FType9	4.06417	1054	unknown	unknown	M211	M211A	M211Ac	till plain	65	7	H	289.865	236	W	4	2	unknown	1	Nearly level	dense or lodgment till	Glacial till sediments, mostly silty, thin	Spodosols, Inceptisols	Orthods, Aquepts	Haplorthods, Endoaquepts	Aquic Haplorthods, Aeric Endoaquepts	ME	45.95	-69.32	top 10 of B	B	illuvial	mineral	loamy	14
Harvest	2022.1	15	Mg ha-1	even-aged	heavy	forest clearcut	logs+residues	26-50	other	processor	skidder	tires, tracks	conifer	spruce-fir	FType9	4.06417	1054	unknown	unknown	M211	M211A	M211Ac	till plain	65	7	H	289.865	236	W	4	2	unknown	1	Nearly level	dense or lodgment till	Glacial till sediments, mostly silty, thin	Spodosols, Inceptisols	Orthods, Aquepts	Haplorthods, Endoaquepts	Aquic Haplorthods, Aeric Endoaquepts	ME	45.95	-69.32	10-25	B	illuvial	mineral	loamy	10
Harvest	2022.1	16	Mg ha-1	even-aged	heavy	forest clearcut	logs+residues	26-50	other	processor	skidder	tires, tracks	conifer	spruce-fir	FType9	4.06417	1054	unknown	unknown	M211	M211A	M211Ac	till plain	65	7	H	289.865	236	W	4	2	unknown	1	Nearly level	dense or lodgment till	Glacial till sediments, mostly silty, thin	Spodosols, Inceptisols	Orthods, Aquepts	Haplorthods, Endoaquepts	Aquic Haplorthods, Aeric Endoaquepts	ME	45.95	-69.32	25-50	B	illuvial	mineral	loamy	4
Harvest	2022.1	17	Mg ha-1	even-aged	heavy	forest clearcut	logs+residues	26-50	other	processor	skidder	tires, tracks	conifer	spruce-fir	FType9	4.06417	1054	unknown	unknown	M211	M211A	M211Ac	till plain	65	7	H	289.865	236	W	4	2	unknown	1	Nearly level	dense or lodgment till	Glacial till sediments, mostly silty, thin	Spodosols, Inceptisols	Orthods, Aquepts	Haplorthods, Endoaquepts	Aquic Haplorthods, Aeric Endoaquepts	ME	45.95	-69.32	Cd	Cd	parent	mineral	loamy	32
Harvest	2022.1	18	Mg ha-1	even-aged	heavy	forest clearcut	logs+residues	26-50	other	processor	skidder	tires, tracks	conifer	spruce-fir	FType9	4.06417	1054	unknown	unknown	M211	M211A	M211Ac	till plain	65	7	H	289.865	236	W	4	2	unknown	1	Nearly level	dense or lodgment till	Glacial till sediments, mostly silty, thin	Spodosols, Inceptisols	Orthods, Aquepts	Haplorthods, Endoaquepts	Aquic Haplorthods, Aeric Endoaquepts	ME	45.95	-69.32	org-Cd	profile	whole profile	profile	organic+mineral	166
Harvest	2021.1	19	%C	even-aged	moderate	forest shelterwood	logs	11-25	winter	unknown	unknown	unknown	deciduous	oak-northern hardwood	FType10	8.82917	1218	unknown	1110	221	221A	221Ag	till unknown	90	14	M	218.801	270	W	5	2	unknown	2	S	dense or lodgment till	Glacial till sediments, mostly sandy, thin	Inceptisols	Udepts	Dystrudepts	Aquic Dystrudepts	CT	41.95	-72.12	0-10	A	topsoil	mineral	coarse-loamy	37.6461
Harvest	2021.1	20	%C	even-aged	moderate	forest shelterwood	logs	11-25	winter	unknown	unknown	unknown	deciduous	oak-northern hardwood	FType10	8.82917	1218	unknown	1110	221	221A	221Ag	till unknown	90	14	M	218.801	270	W	5	2	unknown	2	W	dense or lodgment till	Glacial till sediments, mostly sandy, thin	Inceptisols	Udepts	Dystrudepts	Oxyaquic Dystrudepts	CT	41.95	-72.12	0-10	A	topsoil	mineral	coarse-loamy	36.0693
Harvest	2021.1	21	%C	even-aged	moderate	forest shelterwood	logs	11-25	winter	unknown	unknown	unknown	deciduous	oak-northern hardwood	FType10	8.82917	1218	unknown	1110	221	221A	221Ag	till unknown	90	14	M	218.801	270	W	5	2	unknown	2	E	melt-out till	Glacial till sediments, mostly sandy, thin	Inceptisols	Udepts	Dystrudepts	Typic Dystrudepts	CT	41.95	-72.12	0-10	AB	topsoil	mineral	coarse-loamy	37.4199
Harvest	2021.1	22	%C	even-aged	moderate	forest shelterwood	logs	11-25	winter	unknown	unknown	unknown	deciduous	oak-northern hardwood	FType10	8.82917	1218	unknown	1110	221	221A	221Ag	till unknown	90	14	M	218.801	270	W	5	2	unknown	1	E	melt-out till	Glacial till sediments, mostly sandy, thin	Inceptisols	Udepts	Dystrudepts	Typic Dystrudepts	CT	41.95	-72.12	0-10	AB	topsoil	mineral	coarse-loamy	37.4199
Harvest	2021.1	23	%C	even-aged	moderate	forest shelterwood	logs	11-25	winter	unknown	unknown	unknown	deciduous	oak-northern hardwood	FType10	8.82917	1218	unknown	1110	221	221A	221Ag	till unknown	90	14	M	218.801	270	W	5	2	unknown	1	E	dense or lodgment till	Glacial till sediments, mostly sandy, thin	Inceptisols	Udepts	Dystrudepts	Oxyaquic Dystrudepts	CT	41.95	-72.12	0-10	A	topsoil	mineral	coarse-loamy	36.0693
Harvest	2021.1	24	%C	even-aged	moderate	forest shelterwood	logs	11-25	winter	unknown	unknown	unknown	deciduous	oak-northern hardwood	FType10	8.82917	1218	unknown	1110	221	221A	221Ag	till unknown	90	14	M	218.801	270	W	5	2	unknown	3	W	dense or lodgment till	Glacial till sediments, mostly sandy, thin	Inceptisols	Udepts	Dystrudepts	Aquic Dystrudepts	CT	41.95	-72.12	0-10	A	topsoil	mineral	coarse-loamy	37.6461
Harvest	2021.1	25	%C	even-aged	moderate	forest shelterwood	logs	11-25	winter	unknown	unknown	unknown	deciduous	oak-northern hardwood	FType10	8.82917	1218	unknown	1110	221	221A	221Ag	till unknown	90	14	M	218.801	270	W	5	2	unknown	2	W	dense or lodgment till	Glacial till sediments, mostly sandy, thin	Inceptisols	Udepts	Dystrudepts	Oxyaquic Dystrudepts	CT	41.95	-72.12	0-10	A	topsoil	mineral	coarse-loamy	36.0693
Harvest	2021.1	26	%C	even-aged	moderate	forest shelterwood	logs	11-25	winter	unknown	unknown	unknown	deciduous	oak-northern hardwood	FType10	8.82917	1218	unknown	1110	221	221A	221Ag	till unknown	90	14	M	218.801	270	W	5	2	unknown	2	S	melt-out till	Glacial till sediments, mostly sandy, thin	Inceptisols	Udepts	Dystrudepts	Typic Dystrudepts	CT	41.95	-72.12	0-10	AB	topsoil	mineral	coarse-loamy	37.4199
Harvest	2021.1	27	%C	even-aged	moderate	forest shelterwood	logs	11-25	winter	unknown	unknown	unknown	deciduous	oak-northern hardwood	FType10	8.82917	1218	unknown	1110	221	221A	221Ag	till unknown	90	14	M	218.801	270	W	5	2	unknown	2	W	dense or lodgment till	Glacial till sediments, mostly sandy, thin	Inceptisols	Udepts	Dystrudepts	Oxyaquic Dystrudepts	CT	41.95	-72.12	0-10	A	topsoil	mineral	coarse-loamy	36.0693
Harvest	2021.1	28	%C	even-aged	moderate	forest shelterwood	logs	11-25	winter	unknown	unknown	unknown	deciduous	oak-northern hardwood	FType10	8.82917	1218	unknown	1110	221	221A	221Ag	till unknown	90	14	M	218.801	270	W	5	2	unknown	2	E	melt-out till	Glacial till sediments, mostly sandy, thin	Inceptisols	Udepts	Dystrudepts	Typic Dystrudepts	CT	41.95	-72.12	0-10	AB	topsoil	mineral	coarse-loamy	37.4199
Harvest	2021.1	29	%C	even-aged	moderate	forest shelterwood	logs	11-25	winter	unknown	unknown	unknown	deciduous	oak-northern hardwood	FType10	8.82917	1218	unknown	1110	221	221A	221Ag	till unknown	90	14	M	218.801	270	W	5	2	unknown	3	E	melt-out till	Glacial till sediments, mostly sandy, thin	Inceptisols	Udepts	Dystrudepts	Typic Dystrudepts	CT	41.95	-72.12	0-10	AB	topsoil	mineral	coarse-loamy	37.4199
Harvest	2021.1	30	%C	even-aged	moderate	forest shelterwood	logs	11-25	winter	unknown	unknown	unknown	deciduous	oak-northern hardwood	FType10	8.82917	1218	unknown	1110	221	221A	221Ag	till unknown	90	14	M	218.801	270	W	5	2	unknown	2	E	melt-out till	Glacial till sediments, mostly sandy, thin	Inceptisols	Udepts	Dystrudepts	Typic Dystrudepts	CT	41.95	-72.12	0-10	AB	topsoil	mineral	coarse-loamy	37.4199
Harvest	2021.1	31	%C	even-aged	moderate	forest shelterwood	logs	11-25	winter	unknown	unknown	unknown	deciduous	oak-northern hardwood	FType10	8.82917	1218	unknown	1110	221	221A	221Ag	till unknown	90	14	M	218.801	270	W	5	2	unknown	2	N	melt-out till	Glacial till sediments, mostly sandy, thin	Inceptisols	Udepts	Dystrudepts	Typic Dystrudepts	CT	41.95	-72.12	0-10	AB	topsoil	mineral	coarse-loamy	37.4199
Harvest	2021.1	32	%C	even-aged	moderate	forest shelterwood	logs	11-25	winter	unknown	unknown	unknown	deciduous	oak-northern hardwood	FType10	8.82917	1218	unknown	1110	221	221A	221Ag	till unknown	90	14	M	218.801	270	W	5	2	unknown	2	unknown	dense or lodgment till	Glacial till sediments, mostly sandy, thin	Inceptisols	Udepts	Dystrudepts	Oxyaquic Dystrudepts	CT	41.95	-72.12	0-10	A	topsoil	mineral	coarse-loamy	36.0693
Harvest	2021.1	33	%C	even-aged	moderate	forest shelterwood	logs	11-25	winter	unknown	unknown	unknown	deciduous	oak-northern hardwood	FType10	8.82917	1218	unknown	1110	221	221A	221Ag	till unknown	90	14	M	218.801	270	W	5	2	unknown	3	N	till (general)	Glacial till sediments, mostly sandy, thin	Inceptisols	Udepts	Dystrudepts	Typic Dystrudepts	CT	41.95	-72.12	0-10	A	topsoil	mineral	coarse-loamy over sandy	39.1273
Harvest	2021.1	34	%C	even-aged	moderate	forest shelterwood	logs	11-25	winter	unknown	unknown	unknown	deciduous	oak-northern hardwood	FType10	8.82917	1218	unknown	1110	221	221A	221Ag	till unknown	90	14	M	218.801	270	W	5	2	unknown	2	E	till (general)	Glacial till sediments, mostly sandy, thin	Inceptisols	Udepts	Dystrudepts	Typic Dystrudepts	CT	41.95	-72.12	0-10	A	topsoil	mineral	coarse-loamy over sandy	39.1273
Harvest	2021.1	35	%C	even-aged	moderate	forest shelterwood	logs	11-25	winter	unknown	unknown	unknown	deciduous	oak-northern hardwood	FType10	8.82917	1218	unknown	1110	221	221A	221Ag	till unknown	90	14	M	218.801	270	W	5	2	unknown	1	W	dense or lodgment till	Glacial till sediments, mostly sandy, thin	Inceptisols	Udepts	Dystrudepts	Aquic Dystrudepts	CT	41.95	-72.12	0-10	A	topsoil	mineral	coarse-loamy	37.6461
Harvest	2021.1	36	%C	even-aged	moderate	forest shelterwood	logs	11-25	winter	unknown	unknown	unknown	deciduous	oak-northern hardwood	FType10	8.82917	1218	unknown	1110	221	221A	221Ag	till unknown	90	14	M	218.801	270	W	5	2	unknown	2	S	dense or lodgment till	Glacial till sediments, mostly sandy, thin	Inceptisols	Udepts	Dystrudepts	Oxyaquic Dystrudepts	CT	41.95	-72.12	0-10	A	topsoil	mineral	coarse-loamy	36.0693
Harvest	2021.1	37	%C	even-aged	moderate	forest shelterwood	logs	11-25	winter	unknown	unknown	unknown	deciduous	oak-northern hardwood	FType10	8.82917	1218	unknown	1110	221	221A	221Ag	till unknown	90	14	M	218.801	270	W	5	2	unknown	2	W	dense or lodgment till	Glacial till sediments, mostly sandy, thin	Inceptisols	Udepts	Dystrudepts	Oxyaquic Dystrudepts	CT	41.95	-72.12	0-10	A	topsoil	mineral	coarse-loamy	36.0693
Harvest	2021.1	38	%C	even-aged	moderate	forest shelterwood	logs	11-25	winter	unknown	unknown	unknown	deciduous	oak-northern hardwood	FType10	8.82917	1218	unknown	1110	221	221A	221Ag	till unknown	90	14	M	218.801	270	W	5	2	unknown	1	E	melt-out till	Glacial till sediments, mostly sandy, thin	Inceptisols	Udepts	Dystrudepts	Typic Dystrudepts	CT	41.95	-72.12	0-10	AB	topsoil	mineral	coarse-loamy	37.4199
Harvest	2021.1	39	%C	even-aged	moderate	forest shelterwood	logs	11-25	winter	unknown	unknown	unknown	deciduous	oak-northern hardwood	FType10	8.82917	1218	unknown	1110	221	221A	221Ag	till unknown	90	14	X	218.801	270	W	5	2	unknown	1	N	till (general)	Glacial till sediments, mostly sandy, thin	Inceptisols	Udepts	Dystrudepts	Typic Dystrudepts	CT	41.95	-72.12	0-10	A	topsoil	mineral	coarse-loamy over sandy	39.1273
Harvest	2021.1	40	%C	even-aged	moderate	forest shelterwood	logs	11-25	winter	unknown	unknown	unknown	deciduous	oak-northern hardwood	FType10	8.82917	1218	unknown	1110	221	221A	221Ag	till unknown	90	14	M	218.801	270	W	5	2	unknown	1	E	melt-out till	Glacial till sediments, mostly sandy, thin	Inceptisols	Udepts	Dystrudepts	Typic Dystrudepts	CT	41.95	-72.12	0-10	AB	topsoil	mineral	coarse-loamy	37.4199
Harvest	2021.1	41	%C	even-aged	moderate	forest shelterwood	logs	0-10	winter	unknown	unknown	unknown	deciduous	oak-northern hardwood	FType10	8.82917	1218	unknown	1110	221	221A	221Ag	till unknown	90	14	M	218.801	270	W	5	2	unknown	1	W	dense or lodgment till	Glacial till sediments, mostly sandy, thin	Inceptisols	Udepts	Dystrudepts	Aquic Dystrudepts	CT	41.95	-72.12	0-10	A	topsoil	mineral	coarse-loamy	37.6461
Harvest	2021.1	42	%C	even-aged	moderate	forest shelterwood	logs	0-10	winter	unknown	unknown	unknown	deciduous	oak-northern hardwood	FType10	8.82917	1218	unknown	1110	221	221A	221Ag	till unknown	90	14	M	218.801	270	W	5	2	unknown	3	W	dense or lodgment till	Glacial till sediments, mostly sandy, thin	Inceptisols	Udepts	Dystrudepts	Oxyaquic Dystrudepts	CT	41.95	-72.12	0-10	A	topsoil	mineral	coarse-loamy	36.0693
Harvest	2021.1	43	%C	even-aged	moderate	forest shelterwood	logs	0-10	winter	unknown	unknown	unknown	deciduous	oak-northern hardwood	FType10	8.82917	1218	unknown	1110	221	221A	221Ag	till unknown	90	14	M	218.801	270	W	5	2	unknown	1	E	melt-out till	Glacial till sediments, mostly sandy, thin	Inceptisols	Udepts	Dystrudepts	Typic Dystrudepts	CT	41.95	-72.12	0-10	AB	topsoil	mineral	coarse-loamy	37.4199
Harvest	2021.1	44	%C	even-aged	moderate	forest shelterwood	logs	0-10	winter	unknown	unknown	unknown	deciduous	oak-northern hardwood	FType10	8.82917	1218	unknown	1110	221	221A	221Ag	till unknown	90	14	M	218.801	270	W	5	2	unknown	2	S	melt-out till	Glacial till sediments, mostly sandy, thin	Inceptisols	Udepts	Dystrudepts	Typic Dystrudepts	CT	41.95	-72.12	0-10	AB	topsoil	mineral	coarse-loamy	37.4199
Harvest	2021.1	45	%C	even-aged	moderate	forest shelterwood	logs	0-10	winter	unknown	unknown	unknown	deciduous	oak-northern hardwood	FType10	8.82917	1218	unknown	1110	221	221A	221Ag	till unknown	90	14	M	218.801	270	W	5	2	unknown	1	S	dense or lodgment till	Glacial till sediments, mostly sandy, thin	Inceptisols	Udepts	Dystrudepts	Oxyaquic Dystrudepts	CT	41.95	-72.12	0-10	A	topsoil	mineral	coarse-loamy	36.0693
Harvest	2021.1	46	%C	even-aged	moderate	forest shelterwood	logs	0-10	winter	unknown	unknown	unknown	deciduous	oak-northern hardwood	FType10	8.82917	1218	unknown	1110	221	221A	221Ag	till unknown	90	14	M	218.801	270	W	5	2	unknown	2	S	till from igneous or metamorphic rocks	Glacial till sediments, mostly sandy, thin	Inceptisols	Udepts	Dystrudepts	Typic Dystrudepts, Lithic Dystrudepts	CT	41.95	-72.12	0-10	AB	topsoil	mineral	coarse-loamy	40.1586
Harvest	2021.1	47	%C	even-aged	moderate	forest shelterwood	logs	0-10	winter	unknown	unknown	unknown	deciduous	oak-northern hardwood	FType10	8.82917	1218	unknown	1110	221	221A	221Ag	till unknown	90	14	M	218.801	270	W	5	2	unknown	2	S	dense or lodgment till	Glacial till sediments, mostly sandy, thin	Inceptisols	Udepts	Dystrudepts	Oxyaquic Dystrudepts	CT	41.95	-72.12	0-10	A	topsoil	mineral	coarse-loamy	36.0693
Harvest	2021.1	48	%C	even-aged	moderate	forest shelterwood	logs	0-10	winter	unknown	unknown	unknown	deciduous	oak-northern hardwood	FType10	8.82917	1218	unknown	1110	221	221A	221Ag	till unknown	90	14	M	218.801	270	W	5	2	unknown	3	E	melt-out till	Glacial till sediments, mostly sandy, thin	Inceptisols	Udepts	Dystrudepts	Typic Dystrudepts	CT	41.95	-72.12	0-10	AB	topsoil	mineral	coarse-loamy	37.4199
Harvest	2021.1	49	%C	even-aged	moderate	forest shelterwood	logs	0-10	winter	unknown	unknown	unknown	deciduous	oak-northern hardwood	FType10	8.82917	1218	unknown	1110	221	221A	221Ag	till unknown	90	14	M	218.801	270	W	5	2	unknown	2	W	melt-out till	Glacial till sediments, mostly sandy, thin	Inceptisols	Udepts	Dystrudepts	Typic Dystrudepts	CT	41.95	-72.12	0-10	AB	topsoil	mineral	coarse-loamy	37.4199
Harvest	2021.1	50	%C	even-aged	moderate	forest shelterwood	logs	0-10	winter	unknown	unknown	unknown	deciduous	oak-northern hardwood	FType10	8.82917	1218	unknown	1110	221	221A	221Ag	till unknown	90	14	M	218.801	270	W	5	2	unknown	3	W	dense or lodgment till	Glacial till sediments, mostly sandy, thin	Inceptisols	Udepts	Dystrudepts	Typic Dystrudepts	CT	41.95	-72.12	0-10	A	topsoil	mineral	coarse-loamy	36.0693
Harvest	2021.1	51	%C	even-aged	moderate	forest shelterwood	logs	0-10	winter	unknown	unknown	unknown	deciduous	oak-northern hardwood	FType10	8.82917	1218	unknown	1110	221	221A	221Ag	till unknown	90	14	M	218.801	270	W	5	2	unknown	1	W	melt-out till	Glacial till sediments, mostly sandy, thin	Inceptisols	Udepts	Dystrudepts	Typic Dystrudepts	CT	41.95	-72.12	0-10	AB	topsoil	mineral	coarse-loamy	37.4199
Harvest	2021.1	52	%C	even-aged	moderate	forest shelterwood	logs	0-10	winter	unknown	unknown	unknown	deciduous	oak-northern hardwood	FType10	8.82917	1218	unknown	1110	221	221A	221Ag	till unknown	90	14	M	218.801	270	W	5	2	unknown	1	N	dense or lodgment till	Glacial till sediments, mostly sandy, thin	Inceptisols	Udepts	Dystrudepts	Aquic Dystrudepts	CT	41.95	-72.12	0-10	A	topsoil	mineral	coarse-loamy	37.6461
Harvest	2019.1	53	cm	even-aged	heavy	forest clearcut	logs	26-50	other	unknown	skidder	tracks	mixed	spruce-fir-hardwood	FType10	5.31167	1111	7.2	1070	M211	M211A	M211Ac	lakeplain	22	5	H	128.493	75	E	37	4	unknown	1	Nearly level	glaciolacustrine	Glacial till sediments, mostly silty, thin	Spodosols, Inceptisols	Orthods, Aquepts	Haplorthods, Epiaquepts	Typic Haplorthods, Typic Epiaquepts, Aeric Epiaquepts, Aquic Haplorthods	ME	45.8658	-68.6367	Oea	Oea	organic	organic	FH	16.0085
Harvest	2019.1	54	cm	even-aged	heavy	forest clearcut	logs+residues	26-50	other	unknown	skidder	tracks	mixed	spruce-fir-hardwood	FType10	5.31167	1111	7.2	1070	M211	M211A	M211Ac	lakeplain	22	5	H	128.493	75	E	37	4	unknown	1	Nearly level	glaciolacustrine	Glacial till sediments, mostly silty, thin	Spodosols, Inceptisols	Orthods, Aquepts	Haplorthods, Epiaquepts	Typic Haplorthods, Typic Epiaquepts, Aeric Epiaquepts, Aquic Haplorthods	ME	45.8658	-68.6367	Oea	Oea	organic	organic	FH	16.0085
Harvest	2019.2	55	Mg ha-1	even-aged	heavy	forest clearcut	logs+residues	0-10	other	processor	skidder	unknown	mixed	N.H. (mesic w/ conifers)	FType10	5.31167	1111	unknown	1400	M211	M211A	M211Ac	bedrock-controlled till	22	5	M	128.493	75	E	37	4	490-760	3	S	till from igneous or metamorphic rocks	Glacial till sediments, mostly silty, thin	Spodosols	Orthods	Haplorthods	Typic Haplorthods, Lithic Haplorthods, Aquic Haplorthods	NH	45.8658	-68.6367	Oie	Oie	organic	organic	LF	9.6
Harvest	2019.2	56	Mg ha-1	even-aged	heavy	forest clearcut	logs+residues	0-10	other	processor	skidder	unknown	mixed	N.H. (mesic w/ conifers)	FType10	5.31167	1111	unknown	1400	M211	M211A	M211Ac	bedrock-controlled till	22	5	M	128.493	75	E	37	4	490-760	3	S	till from igneous or metamorphic rocks	Glacial till sediments, mostly silty, thin	Spodosols	Orthods	Haplorthods	Typic Haplorthods, Lithic Haplorthods, Aquic Haplorthods	NH	45.8658	-68.6367	Oa	Oa	organic	organic	H	18.9
Harvest	2019.2	57	Mg ha-1	even-aged	heavy	forest clearcut	logs+residues	0-10	other	processor	skidder	unknown	mixed	N.H. (mesic w/ conifers)	FType10	5.31167	1111	unknown	1400	M211	M211A	M211Ac	bedrock-controlled till	22	5	M	128.493	75	E	37	4	490-760	3	S	till from igneous or metamorphic rocks	Glacial till sediments, mostly silty, thin	Spodosols	Orthods	Haplorthods	Typic Haplorthods, Lithic Haplorthods, Aquic Haplorthods	NH	45.8658	-68.6367	0-10	E	eluvial	mineral	coarse-loamy	32.2
Harvest	2019.2	58	Mg ha-1	even-aged	heavy	forest clearcut	logs+residues	0-10	other	processor	skidder	unknown	mixed	N.H. (mesic w/ conifers)	FType10	5.31167	1111	unknown	1400	M211	M211A	M211Ac	bedrock-controlled till	22	5	M	128.493	75	E	37	4	490-760	3	S	till from igneous or metamorphic rocks	Glacial till sediments, mostly silty, thin	Spodosols	Orthods	Haplorthods	Typic Haplorthods, Lithic Haplorthods, Aquic Haplorthods	NH	45.8658	-68.6367	10-20	B	illuvial	mineral	coarse-loamy	26.5
Harvest	2019.2	59	Mg ha-1	even-aged	heavy	forest clearcut	logs+residues	0-10	other	processor	skidder	unknown	mixed	N.H. (mesic w/ conifers)	FType10	5.31167	1111	unknown	1400	M211	M211A	M211Ac	bedrock-controlled till	22	5	M	128.493	75	E	37	4	490-760	3	S	till from igneous or metamorphic rocks	Glacial till sediments, mostly silty, thin	Spodosols	Orthods	Haplorthods	Typic Haplorthods, Lithic Haplorthods, Aquic Haplorthods	NH	45.8658	-68.6367	20-53	B	illuvial	mineral	coarse-loamy	69.4
Harvest	2019.2	60	Mg ha-1	even-aged	heavy	forest clearcut	logs+residues	0-10	other	processor	skidder	unknown	mixed	N.H. (mesic w/ conifers)	FType10	5.31167	1111	unknown	1400	M211	M211A	M211Ac	bedrock-controlled till	22	5	M	128.493	75	E	37	4	490-760	3	S	till from igneous or metamorphic rocks	Glacial till sediments, mostly silty, thin	Spodosols	Orthods	Haplorthods	Typic Haplorthods, Lithic Haplorthods, Aquic Haplorthods	NH	45.8658	-68.6367	0-53	profile	mineral profile	profile	coarse-loamy	128.1
Harvest	2019.2	61	Mg ha-1	even-aged	heavy	forest clearcut	logs+residues	0-10	other	processor	skidder	unknown	mixed	N.H. (mesic w/ conifers)	FType10	5.31167	1111	unknown	1400	M211	M211A	M211Ac	bedrock-controlled till	22	5	M	128.493	75	E	37	4	490-760	3	S	till from igneous or metamorphic rocks	Glacial till sediments, mostly silty, thin	Spodosols	Orthods	Haplorthods	Typic Haplorthods, Lithic Haplorthods, Aquic Haplorthods	NH	45.8658	-68.6367	org-53	profile	whole profile	profile	organic+mineral	156.6
Harvest	2019.2	62	Mg ha-1	even-aged	heavy	forest clearcut	logs+residues	0-10	other	processor	skidder	unknown	mixed	N.H. (mesic w/ conifers)	FType10	5.31167	1111	unknown	1400	M211	M211A	M211Ac	bedrock-controlled till	22	5	M	128.493	75	E	37	4	490-760	3	S	till from igneous or metamorphic rocks	Glacial till sediments, mostly silty, thin	Spodosols	Orthods	Haplorthods	Typic Haplorthods, Lithic Haplorthods, Aquic Haplorthods	NH	45.8658	-68.6367	Oie	Oie	organic	organic	LF	9.6
Harvest	2019.2	63	Mg ha-1	even-aged	heavy	forest clearcut	logs+residues	0-10	other	processor	skidder	unknown	mixed	N.H. (mesic w/ conifers)	FType10	5.31167	1111	unknown	1400	M211	M211A	M211Ac	bedrock-controlled till	22	5	M	128.493	75	E	37	4	490-760	3	S	till from igneous or metamorphic rocks	Glacial till sediments, mostly silty, thin	Spodosols	Orthods	Haplorthods	Typic Haplorthods, Lithic Haplorthods, Aquic Haplorthods	NH	45.8658	-68.6367	Oa	Oa	organic	organic	H	18.9
Harvest	2019.2	64	Mg ha-1	even-aged	heavy	forest clearcut	logs+residues	0-10	other	processor	skidder	unknown	mixed	N.H. (mesic w/ conifers)	FType10	5.31167	1111	unknown	1400	M211	M211A	M211Ac	bedrock-controlled till	22	5	M	128.493	75	E	37	4	490-760	3	S	till from igneous or metamorphic rocks	Glacial till sediments, mostly silty, thin	Spodosols	Orthods	Haplorthods	Typic Haplorthods, Lithic Haplorthods, Aquic Haplorthods	NH	45.8658	-68.6367	0-10	E	eluvial	mineral	coarse-loamy	32.2
Harvest	2019.2	65	Mg ha-1	even-aged	heavy	forest clearcut	logs+residues	0-10	other	processor	skidder	unknown	mixed	N.H. (mesic w/ conifers)	FType10	5.31167	1111	unknown	1400	M211	M211A	M211Ac	bedrock-controlled till	22	5	M	128.493	75	E	37	4	490-760	3	S	till from igneous or metamorphic rocks	Glacial till sediments, mostly silty, thin	Spodosols	Orthods	Haplorthods	Typic Haplorthods, Lithic Haplorthods, Aquic Haplorthods	NH	45.8658	-68.6367	10-20	B	illuvial	mineral	coarse-loamy	26.5
Harvest	2019.2	66	Mg ha-1	even-aged	heavy	forest clearcut	logs+residues	0-10	other	processor	skidder	unknown	mixed	N.H. (mesic w/ conifers)	FType10	5.31167	1111	unknown	1400	M211	M211A	M211Ac	bedrock-controlled till	22	5	M	128.493	75	E	37	4	490-760	3	S	till from igneous or metamorphic rocks	Glacial till sediments, mostly silty, thin	Spodosols	Orthods	Haplorthods	Typic Haplorthods, Lithic Haplorthods, Aquic Haplorthods	NH	45.8658	-68.6367	20-53	B	illuvial	mineral	coarse-loamy	69.4
Harvest	2019.2	67	Mg ha-1	even-aged	heavy	forest clearcut	logs+residues	0-10	other	processor	skidder	unknown	mixed	N.H. (mesic w/ conifers)	FType10	5.31167	1111	unknown	1400	M211	M211A	M211Ac	bedrock-controlled till	22	5	M	128.493	75	E	37	4	490-760	3	S	till from igneous or metamorphic rocks	Glacial till sediments, mostly silty, thin	Spodosols	Orthods	Haplorthods	Typic Haplorthods, Lithic Haplorthods, Aquic Haplorthods	NH	45.8658	-68.6367	0-53	profile	mineral profile	profile	coarse-loamy	128.1
Harvest	2019.2	68	Mg ha-1	even-aged	heavy	forest clearcut	logs+residues	0-10	other	processor	skidder	unknown	mixed	N.H. (mesic w/ conifers)	FType10	5.31167	1111	unknown	1400	M211	M211A	M211Ac	bedrock-controlled till	22	5	M	128.493	75	E	37	4	490-760	3	S	till from igneous or metamorphic rocks	Glacial till sediments, mostly silty, thin	Spodosols	Orthods	Haplorthods	Typic Haplorthods, Lithic Haplorthods, Aquic Haplorthods	NH	45.8658	-68.6367	org-53	profile	whole profile	profile	organic+mineral	156.6
Harvest	2019.2	69	Mg ha-1	even-aged	heavy	forest clearcut	logs+residues	11-25	other	processor	skidder	unknown	mixed	N.H. (mesic w/ conifers)	FType10	5.31167	1111	unknown	1400	M211	M211A	M211Ac	bedrock-controlled till	22	5	M	128.493	75	E	37	4	490-760	3	S	till from igneous or metamorphic rocks	Glacial till sediments, mostly silty, thin	Spodosols	Orthods	Haplorthods	Typic Haplorthods, Lithic Haplorthods, Aquic Haplorthods	NH	45.8658	-68.6367	Oie	Oie	organic	organic	LF	9.6
Harvest	2019.2	70	Mg ha-1	even-aged	heavy	forest clearcut	logs+residues	11-25	other	processor	skidder	unknown	mixed	N.H. (mesic w/ conifers)	FType10	5.31167	1111	unknown	1400	M211	M211A	M211Ac	bedrock-controlled till	22	5	M	128.493	75	E	37	4	490-760	3	S	till from igneous or metamorphic rocks	Glacial till sediments, mostly silty, thin	Spodosols	Orthods	Haplorthods	Typic Haplorthods, Lithic Haplorthods, Aquic Haplorthods	NH	45.8658	-68.6367	Oa	Oa	organic	organic	H	18.9
Harvest	2019.2	71	Mg ha-1	even-aged	heavy	forest clearcut	logs+residues	11-25	other	processor	skidder	unknown	mixed	N.H. (mesic w/ conifers)	FType10	5.31167	1111	unknown	1400	M211	M211A	M211Ac	bedrock-controlled till	22	5	M	128.493	75	E	37	4	490-760	3	S	till from igneous or metamorphic rocks	Glacial till sediments, mostly silty, thin	Spodosols	Orthods	Haplorthods	Typic Haplorthods, Lithic Haplorthods, Aquic Haplorthods	NH	45.8658	-68.6367	0-10	E	eluvial	mineral	coarse-loamy	32.2
Harvest	2019.2	72	Mg ha-1	even-aged	heavy	forest clearcut	logs+residues	11-25	other	processor	skidder	unknown	mixed	N.H. (mesic w/ conifers)	FType10	5.31167	1111	unknown	1400	M211	M211A	M211Ac	bedrock-controlled till	22	5	M	128.493	75	E	37	4	490-760	3	S	till from igneous or metamorphic rocks	Glacial till sediments, mostly silty, thin	Spodosols	Orthods	Haplorthods	Typic Haplorthods, Lithic Haplorthods, Aquic Haplorthods	NH	45.8658	-68.6367	10-20	B	illuvial	mineral	coarse-loamy	26.5
Harvest	2019.2	73	Mg ha-1	even-aged	heavy	forest clearcut	logs+residues	11-25	other	processor	skidder	unknown	mixed	N.H. (mesic w/ conifers)	FType10	5.31167	1111	unknown	1400	M211	M211A	M211Ac	bedrock-controlled till	22	5	M	128.493	75	E	37	4	490-760	3	S	till from igneous or metamorphic rocks	Glacial till sediments, mostly silty, thin	Spodosols	Orthods	Haplorthods	Typic Haplorthods, Lithic Haplorthods, Aquic Haplorthods	NH	45.8658	-68.6367	20-53	B	illuvial	mineral	coarse-loamy	69.4
Harvest	2019.2	74	Mg ha-1	even-aged	heavy	forest clearcut	logs+residues	11-25	other	processor	skidder	unknown	mixed	N.H. (mesic w/ conifers)	FType10	5.31167	1111	unknown	1400	M211	M211A	M211Ac	bedrock-controlled till	22	5	M	128.493	75	E	37	4	490-760	3	S	till from igneous or metamorphic rocks	Glacial till sediments, mostly silty, thin	Spodosols	Orthods	Haplorthods	Typic Haplorthods, Lithic Haplorthods, Aquic Haplorthods	NH	45.8658	-68.6367	0-53	profile	mineral profile	profile	coarse-loamy	128.1
Harvest	2019.2	75	Mg ha-1	even-aged	heavy	forest clearcut	logs+residues	11-25	other	processor	skidder	unknown	mixed	N.H. (mesic w/ conifers)	FType10	5.31167	1111	unknown	1400	M211	M211A	M211Ac	bedrock-controlled till	22	5	M	128.493	75	E	37	4	490-760	3	S	till from igneous or metamorphic rocks	Glacial till sediments, mostly silty, thin	Spodosols	Orthods	Haplorthods	Typic Haplorthods, Lithic Haplorthods, Aquic Haplorthods	NH	45.8658	-68.6367	org-53	profile	whole profile	profile	organic+mineral	156.6
Harvest	2018.1	76	%C, Mg ha-1, g cm-3	uneven-aged	light	forest selection harv	unknown	26-50	unknown	unknown	unknown	unknown	deciduous	oak-northern hardwood	FType10	7.77167	1234	unknown	unknown	221	221A	221Ae	bedrock-controlled till	40	7	M	257.212	106	E	5	2	270	1-2	unknown	till from igneous or metamorphic rocks	Glacial till sediments, mostly sandy, thin	Inceptisols	Udepts	Dystrudepts	Lithic Dystrudepts	MA	42.45	-72.68	O	Oiea	organic	organic	LFH	4.79388
Harvest	2018.2	77	cm	uneven-aged	light	forest selection harv	unknown	11-25	unknown	unknown	unknown	unknown	deciduous	oak-northern hardwood	FType10	10.5183	1216	9.7-10.4	1230-1310	221	221A	221Ag	outwash plain	40	7	M	36.8385	112	E	5	2	13-109	1-2	unknown	outwash	Glacial till sediments, mostly sandy, thin	Inceptisols	Udepts	Dystrudepts	Typic Dystrudepts	RI	41.6	-71.5	O	Oiea	organic	organic	LFH	12.2119
Harvest	2018.2	78	Mg ha-1	uneven-aged	light	forest selection harv	unknown	11-25	unknown	unknown	unknown	unknown	deciduous	oak-northern hardwood	FType10	10.5183	1216	9.7-10.4	1230-1310	221	221A	221Ag	outwash plain	40	7	M	36.8385	112	E	5	2	13-109	1-2	unknown	outwash	Glacial till sediments, mostly sandy, thin	Inceptisols	Udepts	Dystrudepts	Typic Dystrudepts	RI	41.6	-71.5	0-50	profile	mineral profile	profile	sandy	112
Harvest	2017.1	79	g cm-3, %C	uneven-aged	moderate	forest thinned	logs+residues	0-10	other	unknown	skidder	unknown	deciduous	N.H. (mesic- maple-beech-birch type)	FType10	5.725	1011	unknown	unknown	M211	M211D	M211Dc	till unknown	40	7	M	366.158	185	S	21	3	unknown	2	unknown	melt-out till	Glacial till sediments, mostly sandy, thin	Spodosols	Orthods	Haplorthods	Typic Haplorthods	NY	44.5911	-73.8954	0-10	A	topsoil	mineral	coarse-loamy	28.62
Deforestation-ag	2017.1	80	g cm-3, %C	N/A	N/A	forest to pasture/meadow	logs+residues	0-10	other	unknown	skidder	unknown	deciduous	N.H. (mesic- maple-beech-birch type)	FType10	5.725	1011	unknown	unknown	M211	M211D	M211Dc	till unknown	40	7	M	366.158	185	S	21	3	unknown	2	unknown	melt-out till	Glacial till sediments, mostly sandy, thin	Spodosols	Orthods	Haplorthods	Typic Haplorthods	NY	44.5911	-73.8954	0-10	A	topsoil	mineral	coarse-loamy	30.728
Deforestation-ag	2017.1	81	g cm-3, %C	N/A	N/A	forest to pasture/meadow	logs+residues	0-10	other	unknown	skidder	unknown	deciduous	N.H. (mesic- maple-beech-birch type)	FType10	5.725	1011	unknown	unknown	M211	M211D	M211Dc	till unknown	40	7	M	366.158	185	S	21	3	unknown	2	unknown	melt-out till	Glacial till sediments, mostly sandy, thin	Spodosols	Orthods	Haplorthods	Typic Haplorthods	NY	44.5911	-73.8954	0-10	A	topsoil	mineral	coarse-loamy	35.25
Harvest	2017.2	82	g cm-3, Mg ha-1	even-aged	heavy	forest clearcut	unknown	0-10	unknown	unknown	unknown	unknown	deciduous	oak-northern hardwood	FType10	5.27583	1072	5.2	1074	M211	M211D	M211Dd	bedrock-controlled till	40	7	M	474.021	56	E	2	1	550	unknown	unknown	dense or lodgment till	Glaciofluvial ice-contact sediments, mostly sand and gravel, discontinuous	Spodosols	Orthods	Haplorthods	Typic Haplorthods, Aquic Haplorthods	NY	43.9694	-74.1647	O	Oiea	organic	organic	LFH	16
Harvest	2017.2	83	g cm-3, Mg ha-1	even-aged	heavy	forest clearcut	unknown	11-25	unknown	unknown	unknown	unknown	deciduous	oak-northern hardwood	FType10	5.27583	1072	5.2	1074	M211	M211D	M211Dd	bedrock-controlled till	40	7	M	474.021	56	E	2	1	550	unknown	unknown	dense or lodgment till	Glaciofluvial ice-contact sediments, mostly sand and gravel, discontinuous	Spodosols	Orthods	Haplorthods	Typic Haplorthods, Aquic Haplorthods	NY	43.9694	-74.1647	O	Oiea	organic	organic	LFH	16
Harvest	2017.2	84	g cm-3, Mg ha-1	even-aged	heavy	forest clearcut	unknown	50-100	unknown	unknown	unknown	unknown	deciduous	oak-northern hardwood	FType10	5.27583	1072	5.2	1074	M211	M211D	M211Dd	bedrock-controlled till	40	7	M	474.021	56	E	2	1	550	unknown	unknown	dense or lodgment till	Glaciofluvial ice-contact sediments, mostly sand and gravel, discontinuous	Spodosols	Orthods	Haplorthods	Typic Haplorthods, Aquic Haplorthods	NY	43.9694	-74.1647	O	Oiea	organic	organic	LFH	16
Harvest	2017.2	85	g cm-3, Mg ha-1	even-aged	heavy	forest clearcut	unknown	0-10	unknown	unknown	unknown	unknown	mixed	N.H. (mesic w/ conifers)	FType10	6.56333	1316	6.2	1326	M211	M211A	M211Ad	bedrock-controlled till	50	7	M	204.869	280	W	4	2	290-340	1	unknown	dense or lodgment till	Glacial till sediments, mostly sandy, thin	Spodosols	Orthods	Haplorthods	Oxyaquic Haplorthods, Aquic Haplorthods	NH	44.0778	-71.2828	O	Oiea	organic	organic	LFH	11
Harvest	2017.2	86	g cm-3, Mg ha-1	even-aged	heavy	forest clearcut	unknown	11-25	unknown	unknown	unknown	unknown	mixed	N.H. (mesic w/ conifers)	FType10	6.56333	1316	6.2	1326	M211	M211A	M211Ad	bedrock-controlled till	50	7	M	204.869	280	W	4	2	330-340	1-2	unknown	dense or lodgment till	Glacial till sediments, mostly sandy, thin	Spodosols	Orthods	Haplorthods	Oxyaquic Haplorthods, Aquic Haplorthods	NH	44.0778	-71.2828	O	Oiea	organic	organic	LFH	11
Harvest	2017.2	87	g cm-3, Mg ha-1	even-aged	heavy	forest clearcut	unknown	50-100	unknown	unknown	unknown	unknown	mixed	N.H. (mesic w/ conifers)	FType10	6.56333	1316	6.2	1326	M211	M211A	M211Ad	bedrock-controlled till	50	7	M	204.869	280	W	4	2	290-340	1	unknown	dense or lodgment till	Glacial till sediments, mostly sandy, thin	Spodosols	Orthods	Haplorthods	Oxyaquic Haplorthods, Aquic Haplorthods	NH	44.0778	-71.2828	O	Oiea	organic	organic	LFH	11
Harvest	2017.2	88	g cm-3, Mg ha-1	even-aged	heavy	forest clearcut	unknown	0-10	unknown	unknown	unknown	unknown	deciduous	oak-northern hardwood	FType10	7.75667	1197	7.8	1197	221	221A	221Ah	moraine	50	7	M	329.11	150	S	12	3	360	unknown	unknown	till (general)	Glacial till sediments, mostly sandy, thin	Inceptisols	Udepts	Dystrudepts	Typic Dystrudepts	MA	42.4875	-72.1875	O	Oiea	organic	organic	LFH	26
Harvest	2017.2	89	g cm-3, Mg ha-1	even-aged	heavy	forest clearcut	unknown	11-25	unknown	unknown	unknown	unknown	deciduous	oak-northern hardwood	FType10	7.75667	1197	7.8	1197	221	221A	221Ah	moraine	50	7	M	329.11	150	S	12	3	360	unknown	unknown	till (general)	Glacial till sediments, mostly sandy, thin	Inceptisols	Udepts	Dystrudepts	Typic Dystrudepts	MA	42.4875	-72.1875	O	Oiea	organic	organic	LFH	26
Harvest	2017.2	90	g cm-3, Mg ha-1	even-aged	heavy	forest clearcut	unknown	50-100	unknown	unknown	unknown	unknown	deciduous	oak-northern hardwood	FType10	7.75667	1197	7.8	1197	221	221A	221Ah	moraine	50	7	M	329.11	150	S	12	3	360	unknown	unknown	till (general)	Glacial till sediments, mostly sandy, thin	Inceptisols	Udepts	Dystrudepts	Typic Dystrudepts	MA	42.4875	-72.1875	O	Oiea	organic	organic	LFH	26
Harvest	2015.1, 2017.2	91	g cm-3, %C	even-aged	heavy	forest clearcut	unknown	0-10	unknown	unknown	unknown	unknown	deciduous	oak-northern hardwood	FType10	5.27583	1072	5.2	1074	M211	M211D	M211Dd	bedrock-controlled till	40	7	M	474.021	56	E	2	1	550	unknown	unknown	dense or lodgment till	Glaciofluvial ice-contact sediments, mostly sand and gravel, discontinuous	Spodosols	Orthods	Haplorthods	Typic Haplorthods, Aquic Haplorthods	NY	43.9694	-74.1647	0-10	E	eluvial	mineral	coarse-loamy	36.305
Harvest	2015.1, 2017.2	92	g cm-3, %C	even-aged	heavy	forest clearcut	unknown	11-25	unknown	unknown	unknown	unknown	deciduous	oak-northern hardwood	FType10	5.27583	1072	5.2	1074	M211	M211D	M211Dd	bedrock-controlled till	40	7	M	474.021	56	E	2	1	550	unknown	unknown	dense or lodgment till	Glaciofluvial ice-contact sediments, mostly sand and gravel, discontinuous	Spodosols	Orthods	Haplorthods	Typic Haplorthods, Aquic Haplorthods	NY	43.9694	-74.1647	0-10	E	eluvial	mineral	coarse-loamy	36.305
Harvest	2015.1, 2017.2	93	g cm-3, %C	even-aged	heavy	forest clearcut	unknown	50-100	unknown	unknown	unknown	unknown	deciduous	oak-northern hardwood	FType10	5.27583	1072	5.2	1074	M211	M211D	M211Dd	bedrock-controlled till	40	7	M	474.021	56	E	2	1	550	unknown	unknown	dense or lodgment till	Glaciofluvial ice-contact sediments, mostly sand and gravel, discontinuous	Spodosols	Orthods	Haplorthods	Typic Haplorthods, Aquic Haplorthods	NY	43.9694	-74.1647	0-10	E	eluvial	mineral	coarse-loamy	36.305
Harvest	2015.1, 2017.2	94	g cm-3, %C	even-aged	heavy	forest clearcut	unknown	0-10	unknown	unknown	unknown	unknown	deciduous	oak-northern hardwood	FType10	5.27583	1072	5.2	1074	M211	M211D	M211Dd	bedrock-controlled till	40	7	M	474.021	56	E	2	1	550	unknown	unknown	dense or lodgment till	Glaciofluvial ice-contact sediments, mostly sand and gravel, discontinuous	Spodosols	Orthods	Haplorthods	Typic Haplorthods, Aquic Haplorthods	NY	43.9694	-74.1647	10-20	B	illuvial	mineral	coarse-loamy	35.442
Harvest	2015.1, 2017.2	95	g cm-3, %C	even-aged	heavy	forest clearcut	unknown	11-25	unknown	unknown	unknown	unknown	deciduous	oak-northern hardwood	FType10	5.27583	1072	5.2	1074	M211	M211D	M211Dd	bedrock-controlled till	40	7	M	474.021	56	E	2	1	550	unknown	unknown	dense or lodgment till	Glaciofluvial ice-contact sediments, mostly sand and gravel, discontinuous	Spodosols	Orthods	Haplorthods	Typic Haplorthods, Aquic Haplorthods	NY	43.9694	-74.1647	10-20	B	illuvial	mineral	coarse-loamy	35.442
Harvest	2015.1, 2017.2	96	g cm-3, %C	even-aged	heavy	forest clearcut	unknown	50-100	unknown	unknown	unknown	unknown	deciduous	oak-northern hardwood	FType10	5.27583	1072	5.2	1074	M211	M211D	M211Dd	bedrock-controlled till	40	7	M	474.021	56	E	2	1	550	unknown	unknown	dense or lodgment till	Glaciofluvial ice-contact sediments, mostly sand and gravel, discontinuous	Spodosols	Orthods	Haplorthods	Typic Haplorthods, Aquic Haplorthods	NY	43.9694	-74.1647	10-20	B	illuvial	mineral	coarse-loamy	35.442
Harvest	2015.1, 2017.2	97	g cm-3, %C	even-aged	heavy	forest clearcut	unknown	0-10	unknown	unknown	unknown	unknown	deciduous	oak-northern hardwood	FType10	5.27583	1072	5.2	1074	M211	M211D	M211Dd	bedrock-controlled till	40	7	M	474.021	56	E	2	1	550	unknown	unknown	dense or lodgment till	Glaciofluvial ice-contact sediments, mostly sand and gravel, discontinuous	Spodosols	Orthods	Haplorthods	Typic Haplorthods, Aquic Haplorthods	NY	43.9694	-74.1647	20-30	B	illuvial	mineral	coarse-loamy	35.958
Harvest	2015.1, 2017.2	98	g cm-3, %C	even-aged	heavy	forest clearcut	unknown	11-25	unknown	unknown	unknown	unknown	deciduous	oak-northern hardwood	FType10	5.27583	1072	5.2	1074	M211	M211D	M211Dd	bedrock-controlled till	40	7	M	474.021	56	E	2	1	550	unknown	unknown	dense or lodgment till	Glaciofluvial ice-contact sediments, mostly sand and gravel, discontinuous	Spodosols	Orthods	Haplorthods	Typic Haplorthods, Aquic Haplorthods	NY	43.9694	-74.1647	20-30	B	illuvial	mineral	coarse-loamy	35.958
Harvest	2015.1, 2017.2	99	g cm-3, %C	even-aged	heavy	forest clearcut	unknown	50-100	unknown	unknown	unknown	unknown	deciduous	oak-northern hardwood	FType10	5.27583	1072	5.2	1074	M211	M211D	M211Dd	bedrock-controlled till	40	7	M	474.021	56	E	2	1	550	unknown	unknown	dense or lodgment till	Glaciofluvial ice-contact sediments, mostly sand and gravel, discontinuous	Spodosols	Orthods	Haplorthods	Typic Haplorthods, Aquic Haplorthods	NY	43.9694	-74.1647	20-30	B	illuvial	mineral	coarse-loamy	35.958
Harvest	2015.1, 2017.2	100	g cm-3, %C	even-aged	heavy	forest clearcut	unknown	0-10	unknown	unknown	unknown	unknown	deciduous	oak-northern hardwood	FType10	5.27583	1072	5.2	1074	M211	M211D	M211Dd	bedrock-controlled till	40	7	M	474.021	56	E	2	1	550	unknown	unknown	dense or lodgment till	Glaciofluvial ice-contact sediments, mostly sand and gravel, discontinuous	Spodosols	Orthods	Haplorthods	Typic Haplorthods, Aquic Haplorthods	NY	43.9694	-74.1647	30-45	B	illuvial	mineral	coarse-loamy	42.912
Harvest	2015.1, 2017.2	101	g cm-3, %C	even-aged	heavy	forest clearcut	unknown	11-25	unknown	unknown	unknown	unknown	deciduous	oak-northern hardwood	FType10	5.27583	1072	5.2	1074	M211	M211D	M211Dd	bedrock-controlled till	40	7	M	474.021	56	E	2	1	550	unknown	unknown	dense or lodgment till	Glaciofluvial ice-contact sediments, mostly sand and gravel, discontinuous	Spodosols	Orthods	Haplorthods	Typic Haplorthods, Aquic Haplorthods	NY	43.9694	-74.1647	30-45	B	illuvial	mineral	coarse-loamy	42.912
Harvest	2015.1, 2017.2	102	g cm-3, %C	even-aged	heavy	forest clearcut	unknown	50-100	unknown	unknown	unknown	unknown	deciduous	oak-northern hardwood	FType10	5.27583	1072	5.2	1074	M211	M211D	M211Dd	bedrock-controlled till	40	7	M	474.021	56	E	2	1	550	unknown	unknown	dense or lodgment till	Glaciofluvial ice-contact sediments, mostly sand and gravel, discontinuous	Spodosols	Orthods	Haplorthods	Typic Haplorthods, Aquic Haplorthods	NY	43.9694	-74.1647	30-45	B	illuvial	mineral	coarse-loamy	42.912
Harvest	2015.1, 2017.2	103	g cm-3, %C	even-aged	heavy	forest clearcut	unknown	0-10	unknown	unknown	unknown	unknown	deciduous	oak-northern hardwood	FType10	5.27583	1072	5.2	1074	M211	M211D	M211Dd	bedrock-controlled till	40	7	M	474.021	56	E	2	1	550	unknown	unknown	dense or lodgment till	Glaciofluvial ice-contact sediments, mostly sand and gravel, discontinuous	Spodosols	Orthods	Haplorthods	Typic Haplorthods, Aquic Haplorthods	NY	43.9694	-74.1647	45-60	BC	parent	mineral	coarse-loamy	74.688
Harvest	2015.1, 2017.2	104	g cm-3, %C	even-aged	heavy	forest clearcut	unknown	11-25	unknown	unknown	unknown	unknown	deciduous	oak-northern hardwood	FType10	5.27583	1072	5.2	1074	M211	M211D	M211Dd	bedrock-controlled till	40	7	M	474.021	56	E	2	1	550	unknown	unknown	dense or lodgment till	Glaciofluvial ice-contact sediments, mostly sand and gravel, discontinuous	Spodosols	Orthods	Haplorthods	Typic Haplorthods, Aquic Haplorthods	NY	43.9694	-74.1647	45-60	BC	parent	mineral	coarse-loamy	74.688
Harvest	2015.1, 2017.2	105	Mg ha-1	even-aged	heavy	forest clearcut	unknown	0-10	unknown	unknown	unknown	unknown	deciduous	oak-northern hardwood	FType10	5.27583	1072	5.2	1074	M211	M211D	M211Dd	bedrock-controlled till	40	7	M	474.021	56	E	2	1	550	unknown	unknown	dense or lodgment till	Glaciofluvial ice-contact sediments, mostly sand and gravel, discontinuous	Spodosols	Orthods	Haplorthods	Typic Haplorthods, Aquic Haplorthods	NY	43.9694	-74.1647	0-60	profile	mineral profile	profile	coarse-loamy	225.305
Harvest	2015.1, 2017.2	106	Mg ha-1	even-aged	heavy	forest clearcut	unknown	11-25	unknown	unknown	unknown	unknown	deciduous	oak-northern hardwood	FType10	5.27583	1072	5.2	1074	M211	M211D	M211Dd	bedrock-controlled till	40	7	M	474.021	56	E	2	1	550	unknown	unknown	dense or lodgment till	Glaciofluvial ice-contact sediments, mostly sand and gravel, discontinuous	Spodosols	Orthods	Haplorthods	Typic Haplorthods, Aquic Haplorthods	NY	43.9694	-74.1647	0-60	profile	mineral profile	profile	coarse-loamy	225.305
Harvest	2015.1, 2017.2	107	Mg ha-1	even-aged	heavy	forest clearcut	unknown	0-10	unknown	unknown	unknown	unknown	deciduous	oak-northern hardwood	FType10	5.27583	1072	5.2	1074	M211	M211D	M211Dd	bedrock-controlled till	40	7	M	474.021	56	E	2	1	550	unknown	unknown	dense or lodgment till	Glaciofluvial ice-contact sediments, mostly sand and gravel, discontinuous	Spodosols	Orthods	Haplorthods	Typic Haplorthods, Aquic Haplorthods	NY	43.9694	-74.1647	org-60	profile	whole profile	profile	organic+mineral	241.305
Harvest	2015.1, 2017.2	108	Mg ha-1	even-aged	heavy	forest clearcut	unknown	11-25	unknown	unknown	unknown	unknown	deciduous	oak-northern hardwood	FType10	5.27583	1072	5.2	1074	M211	M211D	M211Dd	bedrock-controlled till	40	7	M	474.021	56	E	2	1	550	unknown	unknown	dense or lodgment till	Glaciofluvial ice-contact sediments, mostly sand and gravel, discontinuous	Spodosols	Orthods	Haplorthods	Typic Haplorthods, Aquic Haplorthods	NY	43.9694	-74.1647	org-60	profile	whole profile	profile	organic+mineral	241.305
Harvest	2015.1, 2017.2	109	g cm-3, %C	even-aged	heavy	forest clearcut	unknown	0-10	unknown	unknown	unknown	unknown	mixed	N.H. (mesic w/ conifers)	FType10	6.56333	1316	6.2	1326	M211	M211A	M211Ad	bedrock-controlled till	50	7	M	204.869	280	W	4	2	290-340	1	unknown	dense or lodgment till	Glacial till sediments, mostly sandy, thin	Spodosols	Orthods	Haplorthods	Oxyaquic Haplorthods, Aquic Haplorthods	NH	44.0778	-71.2828	0-10	A	topsoil	mineral	coarse-loamy	36.051
Harvest	2015.1, 2017.2	110	g cm-3, %C	even-aged	heavy	forest clearcut	unknown	11-25	unknown	unknown	unknown	unknown	mixed	N.H. (mesic w/ conifers)	FType10	6.56333	1316	6.2	1326	M211	M211A	M211Ad	bedrock-controlled till	50	7	M	204.869	280	W	4	2	270-340	1	unknown	dense or lodgment till	Glacial till sediments, mostly sandy, thin	Spodosols	Orthods	Haplorthods	Oxyaquic Haplorthods, Aquic Haplorthods	NH	44.0778	-71.2828	0-10	A	topsoil	mineral	coarse-loamy	36.051
Harvest	2015.1, 2017.2	111	g cm-3, %C	even-aged	heavy	forest clearcut	unknown	11-25	unknown	unknown	unknown	unknown	mixed	N.H. (mesic w/ conifers)	FType10	6.56333	1316	6.2	1326	M211	M211A	M211Ad	bedrock-controlled till	50	7	M	204.869	280	W	4	2	330-340	1-2	unknown	dense or lodgment till	Glacial till sediments, mostly sandy, thin	Spodosols	Orthods	Haplorthods	Oxyaquic Haplorthods, Aquic Haplorthods	NH	44.0778	-71.2828	0-10	A	topsoil	mineral	coarse-loamy	36.051
Harvest	2015.1, 2017.2	112	g cm-3, %C	even-aged	heavy	forest clearcut	unknown	50-100	unknown	unknown	unknown	unknown	mixed	N.H. (mesic w/ conifers)	FType10	6.56333	1316	6.2	1326	M211	M211A	M211Ad	bedrock-controlled till	50	7	M	204.869	280	W	4	2	290-340	1	unknown	dense or lodgment till	Glacial till sediments, mostly sandy, thin	Spodosols	Orthods	Haplorthods	Oxyaquic Haplorthods, Aquic Haplorthods	NH	44.0778	-71.2828	0-10	A	topsoil	mineral	coarse-loamy	36.051
Harvest	2015.1, 2017.2	113	g cm-3, %C	even-aged	heavy	forest clearcut	unknown	0-10	unknown	unknown	unknown	unknown	mixed	N.H. (mesic w/ conifers)	FType10	6.56333	1316	6.2	1326	M211	M211A	M211Ad	bedrock-controlled till	50	7	M	204.869	280	W	4	2	290-340	1	unknown	dense or lodgment till	Glacial till sediments, mostly sandy, thin	Spodosols	Orthods	Haplorthods	Oxyaquic Haplorthods, Aquic Haplorthods	NH	44.0778	-71.2828	10-20	E	eluvial	mineral	coarse-loamy	30.88
Harvest	2015.1, 2017.2	114	g cm-3, %C	even-aged	heavy	forest clearcut	unknown	11-25	unknown	unknown	unknown	unknown	mixed	N.H. (mesic w/ conifers)	FType10	6.56333	1316	6.2	1326	M211	M211A	M211Ad	bedrock-controlled till	50	7	M	204.869	280	W	4	2	270-340	1	unknown	dense or lodgment till	Glacial till sediments, mostly sandy, thin	Spodosols	Orthods	Haplorthods	Oxyaquic Haplorthods, Aquic Haplorthods	NH	44.0778	-71.2828	10-20	E	eluvial	mineral	coarse-loamy	30.88
Harvest	2015.1, 2017.2	115	g cm-3, %C	even-aged	heavy	forest clearcut	unknown	11-25	unknown	unknown	unknown	unknown	mixed	N.H. (mesic w/ conifers)	FType10	6.56333	1316	6.2	1326	M211	M211A	M211Ad	bedrock-controlled till	50	7	M	204.869	280	W	4	2	330-340	1-2	unknown	dense or lodgment till	Glacial till sediments, mostly sandy, thin	Spodosols	Orthods	Haplorthods	Oxyaquic Haplorthods, Aquic Haplorthods	NH	44.0778	-71.2828	10-20	E	eluvial	mineral	coarse-loamy	30.88
Harvest	2015.1, 2017.2	116	g cm-3, %C	even-aged	heavy	forest clearcut	unknown	50-100	unknown	unknown	unknown	unknown	mixed	N.H. (mesic w/ conifers)	FType10	6.56333	1316	6.2	1326	M211	M211A	M211Ad	bedrock-controlled till	50	7	M	204.869	280	W	4	2	290-340	1	unknown	dense or lodgment till	Glacial till sediments, mostly sandy, thin	Spodosols	Orthods	Haplorthods	Oxyaquic Haplorthods, Aquic Haplorthods	NH	44.0778	-71.2828	10-20	E	eluvial	mineral	coarse-loamy	30.88
Harvest	2015.1, 2017.2	117	g cm-3, %C	even-aged	heavy	forest clearcut	unknown	0-10	unknown	unknown	unknown	unknown	mixed	N.H. (mesic w/ conifers)	FType10	6.56333	1316	6.2	1326	M211	M211A	M211Ad	bedrock-controlled till	50	7	M	204.869	280	W	4	2	290-340	1	unknown	dense or lodgment till	Glacial till sediments, mostly sandy, thin	Spodosols	Orthods	Haplorthods	Oxyaquic Haplorthods, Aquic Haplorthods	NH	44.0778	-71.2828	20-30	B	illuvial	mineral	coarse-loamy	23.22
Harvest	2015.1, 2017.2	118	g cm-3, %C	even-aged	heavy	forest clearcut	unknown	11-25	unknown	unknown	unknown	unknown	mixed	N.H. (mesic w/ conifers)	FType10	6.56333	1316	6.2	1326	M211	M211A	M211Ad	bedrock-controlled till	50	7	M	204.869	280	W	4	2	270-340	1	unknown	dense or lodgment till	Glacial till sediments, mostly sandy, thin	Spodosols	Orthods	Haplorthods	Oxyaquic Haplorthods, Aquic Haplorthods	NH	44.0778	-71.2828	20-30	B	illuvial	mineral	coarse-loamy	23.22
Harvest	2015.1, 2017.2	119	g cm-3, %C	even-aged	heavy	forest clearcut	unknown	11-25	unknown	unknown	unknown	unknown	mixed	N.H. (mesic w/ conifers)	FType10	6.56333	1316	6.2	1326	M211	M211A	M211Ad	bedrock-controlled till	50	7	M	204.869	280	W	4	2	330-340	1-2	unknown	dense or lodgment till	Glacial till sediments, mostly sandy, thin	Spodosols	Orthods	Haplorthods	Oxyaquic Haplorthods, Aquic Haplorthods	NH	44.0778	-71.2828	20-30	B	illuvial	mineral	coarse-loamy	23.22
Harvest	2015.1, 2017.2	120	g cm-3, %C	even-aged	heavy	forest clearcut	unknown	50-100	unknown	unknown	unknown	unknown	mixed	N.H. (mesic w/ conifers)	FType10	6.56333	1316	6.2	1326	M211	M211A	M211Ad	bedrock-controlled till	50	7	M	204.869	280	W	4	2	290-340	1	unknown	dense or lodgment till	Glacial till sediments, mostly sandy, thin	Spodosols	Orthods	Haplorthods	Oxyaquic Haplorthods, Aquic Haplorthods	NH	44.0778	-71.2828	20-30	B	illuvial	mineral	coarse-loamy	23.22
Harvest	2015.1, 2017.2	121	g cm-3, %C	even-aged	heavy	forest clearcut	unknown	0-10	unknown	unknown	unknown	unknown	mixed	N.H. (mesic w/ conifers)	FType10	6.56333	1316	6.2	1326	M211	M211A	M211Ad	bedrock-controlled till	50	7	M	204.869	280	W	4	2	290-340	1	unknown	dense or lodgment till	Glacial till sediments, mostly sandy, thin	Spodosols	Orthods	Haplorthods	Oxyaquic Haplorthods, Aquic Haplorthods	NH	44.0778	-71.2828	30-45	B	illuvial	mineral	coarse-loamy	34.629
Harvest	2015.1, 2017.2	122	g cm-3, %C	even-aged	heavy	forest clearcut	unknown	11-25	unknown	unknown	unknown	unknown	mixed	N.H. (mesic w/ conifers)	FType10	6.56333	1316	6.2	1326	M211	M211A	M211Ad	bedrock-controlled till	50	7	M	204.869	280	W	4	2	270-340	1	unknown	dense or lodgment till	Glacial till sediments, mostly sandy, thin	Spodosols	Orthods	Haplorthods	Oxyaquic Haplorthods, Aquic Haplorthods	NH	44.0778	-71.2828	30-45	B	illuvial	mineral	coarse-loamy	34.629
Harvest	2015.1, 2017.2	123	g cm-3, %C	even-aged	heavy	forest clearcut	unknown	11-25	unknown	unknown	unknown	unknown	mixed	N.H. (mesic w/ conifers)	FType10	6.56333	1316	6.2	1326	M211	M211A	M211Ad	bedrock-controlled till	50	7	M	204.869	280	W	4	2	330-340	1-2	unknown	dense or lodgment till	Glacial till sediments, mostly sandy, thin	Spodosols	Orthods	Haplorthods	Oxyaquic Haplorthods, Aquic Haplorthods	NH	44.0778	-71.2828	30-45	B	illuvial	mineral	coarse-loamy	34.629
Harvest	2015.1, 2017.2	124	g cm-3, %C	even-aged	heavy	forest clearcut	unknown	50-100	unknown	unknown	unknown	unknown	mixed	N.H. (mesic w/ conifers)	FType10	6.56333	1316	6.2	1326	M211	M211A	M211Ad	bedrock-controlled till	50	7	M	204.869	280	W	4	2	290-340	1	unknown	dense or lodgment till	Glacial till sediments, mostly sandy, thin	Spodosols	Orthods	Haplorthods	Oxyaquic Haplorthods, Aquic Haplorthods	NH	44.0778	-71.2828	30-45	B	illuvial	mineral	coarse-loamy	34.629
Harvest	2015.1, 2017.2	125	g cm-3, %C	even-aged	heavy	forest clearcut	unknown	0-10	unknown	unknown	unknown	unknown	mixed	N.H. (mesic w/ conifers)	FType10	6.56333	1316	6.2	1326	M211	M211A	M211Ad	bedrock-controlled till	50	7	M	204.869	280	W	4	2	290-340	1	unknown	dense or lodgment till	Glacial till sediments, mostly sandy, thin	Spodosols	Orthods	Haplorthods	Oxyaquic Haplorthods, Aquic Haplorthods	NH	44.0778	-71.2828	45-60	BC	parent	mineral	coarse-loamy	15.6
Harvest	2015.1, 2017.2	126	g cm-3, %C	even-aged	heavy	forest clearcut	unknown	11-25	unknown	unknown	unknown	unknown	mixed	N.H. (mesic w/ conifers)	FType10	6.56333	1316	6.2	1326	M211	M211A	M211Ad	bedrock-controlled till	50	7	M	204.869	280	W	4	2	270-340	1	unknown	dense or lodgment till	Glacial till sediments, mostly sandy, thin	Spodosols	Orthods	Haplorthods	Oxyaquic Haplorthods, Aquic Haplorthods	NH	44.0778	-71.2828	45-60	BC	parent	mineral	coarse-loamy	15.6
Harvest	2015.1, 2017.2	127	g cm-3, %C	even-aged	heavy	forest clearcut	unknown	11-25	unknown	unknown	unknown	unknown	mixed	N.H. (mesic w/ conifers)	FType10	6.56333	1316	6.2	1326	M211	M211A	M211Ad	bedrock-controlled till	50	7	M	204.869	280	W	4	2	330-340	1-2	unknown	dense or lodgment till	Glacial till sediments, mostly sandy, thin	Spodosols	Orthods	Haplorthods	Oxyaquic Haplorthods, Aquic Haplorthods	NH	44.0778	-71.2828	45-60	BC	parent	mineral	coarse-loamy	15.6
Harvest	2015.1, 2017.2	128	g cm-3, %C	even-aged	heavy	forest clearcut	unknown	50-100	unknown	unknown	unknown	unknown	mixed	N.H. (mesic w/ conifers)	FType10	6.56333	1316	6.2	1326	M211	M211A	M211Ad	bedrock-controlled till	50	7	M	204.869	280	W	4	2	290-340	1	unknown	dense or lodgment till	Glacial till sediments, mostly sandy, thin	Spodosols	Orthods	Haplorthods	Oxyaquic Haplorthods, Aquic Haplorthods	NH	44.0778	-71.2828	45-60	BC	parent	mineral	coarse-loamy	15.6
Harvest	2015.1, 2017.2	129	Mg ha-1	even-aged	heavy	forest clearcut	unknown	0-10	unknown	unknown	unknown	unknown	mixed	N.H. (mesic w/ conifers)	FType10	6.56333	1316	6.2	1326	M211	M211A	M211Ad	bedrock-controlled till	50	7	M	204.869	280	W	4	2	290-340	1	unknown	dense or lodgment till	Glacial till sediments, mostly sandy, thin	Spodosols	Orthods	Haplorthods	Oxyaquic Haplorthods, Aquic Haplorthods	NH	44.0778	-71.2828	0-60	profile	mineral profile	profile	organic+mineral	140.38
Harvest	2015.1, 2017.2	130	Mg ha-1	even-aged	heavy	forest clearcut	unknown	11-25	unknown	unknown	unknown	unknown	mixed	N.H. (mesic w/ conifers)	FType10	6.56333	1316	6.2	1326	M211	M211A	M211Ad	bedrock-controlled till	50	7	M	204.869	280	W	4	2	270-340	1	unknown	dense or lodgment till	Glacial till sediments, mostly sandy, thin	Spodosols	Orthods	Haplorthods	Oxyaquic Haplorthods, Aquic Haplorthods	NH	44.0778	-71.2828	0-60	profile	mineral profile	profile	organic+mineral	140.38
Harvest	2015.1, 2017.2	131	Mg ha-1	even-aged	heavy	forest clearcut	unknown	11-25	unknown	unknown	unknown	unknown	mixed	N.H. (mesic w/ conifers)	FType10	6.56333	1316	6.2	1326	M211	M211A	M211Ad	bedrock-controlled till	50	7	M	204.869	280	W	4	2	330-340	1-2	unknown	dense or lodgment till	Glacial till sediments, mostly sandy, thin	Spodosols	Orthods	Haplorthods	Oxyaquic Haplorthods, Aquic Haplorthods	NH	44.0778	-71.2828	0-60	profile	mineral profile	profile	organic+mineral	140.38
Harvest	2015.1, 2017.2	132	Mg ha-1	even-aged	heavy	forest clearcut	unknown	50-100	unknown	unknown	unknown	unknown	mixed	N.H. (mesic w/ conifers)	FType10	6.56333	1316	6.2	1326	M211	M211A	M211Ad	bedrock-controlled till	50	7	M	204.869	280	W	4	2	290-340	1	unknown	dense or lodgment till	Glacial till sediments, mostly sandy, thin	Spodosols	Orthods	Haplorthods	Oxyaquic Haplorthods, Aquic Haplorthods	NH	44.0778	-71.2828	0-60	profile	mineral profile	profile	organic+mineral	140.38
Harvest	2015.1, 2017.2	133	Mg ha-1	even-aged	heavy	forest clearcut	unknown	0-10	unknown	unknown	unknown	unknown	mixed	N.H. (mesic w/ conifers)	FType10	6.56333	1316	6.2	1326	M211	M211A	M211Ad	bedrock-controlled till	50	7	M	204.869	280	W	4	2	290-340	1	unknown	dense or lodgment till	Glacial till sediments, mostly sandy, thin	Spodosols	Orthods	Haplorthods	Oxyaquic Haplorthods, Aquic Haplorthods	NH	44.0778	-71.2828	org-60	profile	whole profile	profile	organic+mineral	151.38
Harvest	2015.1, 2017.2	134	Mg ha-1	even-aged	heavy	forest clearcut	unknown	11-25	unknown	unknown	unknown	unknown	mixed	N.H. (mesic w/ conifers)	FType10	6.56333	1316	6.2	1326	M211	M211A	M211Ad	bedrock-controlled till	50	7	M	204.869	280	W	4	2	330-340	1-2	unknown	dense or lodgment till	Glacial till sediments, mostly sandy, thin	Spodosols	Orthods	Haplorthods	Oxyaquic Haplorthods, Aquic Haplorthods	NH	44.0778	-71.2828	org-60	profile	whole profile	profile	organic+mineral	151.38
Harvest	2015.1, 2017.2	135	Mg ha-1	even-aged	heavy	forest clearcut	unknown	50-100	unknown	unknown	unknown	unknown	mixed	N.H. (mesic w/ conifers)	FType10	6.56333	1316	6.2	1326	M211	M211A	M211Ad	bedrock-controlled till	50	7	M	204.869	280	W	4	2	290-340	1	unknown	dense or lodgment till	Glacial till sediments, mostly sandy, thin	Spodosols	Orthods	Haplorthods	Oxyaquic Haplorthods, Aquic Haplorthods	NH	44.0778	-71.2828	org-60	profile	whole profile	profile	organic+mineral	151.38
Harvest	2015.1, 2017.2	136	g cm-3, %C	even-aged	heavy	forest clearcut	unknown	0-10	unknown	unknown	unknown	unknown	deciduous	oak-northern hardwood	FType10	7.75667	1197	7.8	1197	221	221A	221Ah	moraine	50	7	M	329.11	150	S	12	3	360	unknown	unknown	till from igneous or metamorphic rocks	Glacial till sediments, mostly sandy, thin	Inceptisols	Udepts	Dystrudepts	Typic Dystrudepts	MA	42.4875	-72.1875	0-10	A	topsoil	mineral	sandy-skeletal	33.264
Harvest	2015.1, 2017.2	137	g cm-3, %C	even-aged	heavy	forest clearcut	unknown	11-25	unknown	unknown	unknown	unknown	deciduous	oak-northern hardwood	FType10	7.75667	1197	7.8	1197	221	221A	221Ah	moraine	50	7	M	329.11	150	S	12	3	360	unknown	unknown	till from igneous or metamorphic rocks	Glacial till sediments, mostly sandy, thin	Inceptisols	Udepts	Dystrudepts	Typic Dystrudepts	MA	42.4875	-72.1875	0-10	A	topsoil	mineral	sandy-skeletal	33.264
Harvest	2015.1, 2017.2	138	g cm-3, %C	even-aged	heavy	forest clearcut	unknown	50-100	unknown	unknown	unknown	unknown	deciduous	oak-northern hardwood	FType10	7.75667	1197	7.8	1197	221	221A	221Ah	moraine	50	7	M	329.11	150	S	12	3	360	unknown	unknown	till from igneous or metamorphic rocks	Glacial till sediments, mostly sandy, thin	Inceptisols	Udepts	Dystrudepts	Typic Dystrudepts	MA	42.4875	-72.1875	0-10	A	topsoil	mineral	sandy-skeletal	33.264
Harvest	2015.1, 2017.2	139	g cm-3, %C	even-aged	heavy	forest clearcut	unknown	0-10	unknown	unknown	unknown	unknown	deciduous	oak-northern hardwood	FType10	7.75667	1197	7.8	1197	221	221A	221Ah	moraine	50	7	M	329.11	150	S	12	3	360	unknown	unknown	till from igneous or metamorphic rocks	Glacial till sediments, mostly sandy, thin	Inceptisols	Udepts	Dystrudepts	Typic Dystrudepts	MA	42.4875	-72.1875	10-20	B	illuvial	mineral	sandy-skeletal	25.721
Harvest	2015.1, 2017.2	140	g cm-3, %C	even-aged	heavy	forest clearcut	unknown	11-25	unknown	unknown	unknown	unknown	deciduous	oak-northern hardwood	FType10	7.75667	1197	7.8	1197	221	221A	221Ah	moraine	50	7	M	329.11	150	S	12	3	360	unknown	unknown	till from igneous or metamorphic rocks	Glacial till sediments, mostly sandy, thin	Inceptisols	Udepts	Dystrudepts	Typic Dystrudepts	MA	42.4875	-72.1875	10-20	B	illuvial	mineral	sandy-skeletal	25.721
Harvest	2015.1, 2017.2	141	g cm-3, %C	even-aged	heavy	forest clearcut	unknown	50-100	unknown	unknown	unknown	unknown	deciduous	oak-northern hardwood	FType10	7.75667	1197	7.8	1197	221	221A	221Ah	moraine	50	7	M	329.11	150	S	12	3	360	unknown	unknown	till from igneous or metamorphic rocks	Glacial till sediments, mostly sandy, thin	Inceptisols	Udepts	Dystrudepts	Typic Dystrudepts	MA	42.4875	-72.1875	10-20	B	illuvial	mineral	sandy-skeletal	25.721
Harvest	2015.1, 2017.2	142	g cm-3, %C	even-aged	heavy	forest clearcut	unknown	0-10	unknown	unknown	unknown	unknown	deciduous	oak-northern hardwood	FType10	7.75667	1197	7.8	1197	221	221A	221Ah	moraine	50	7	M	329.11	150	S	12	3	360	unknown	unknown	till from igneous or metamorphic rocks	Glacial till sediments, mostly sandy, thin	Inceptisols	Udepts	Dystrudepts	Typic Dystrudepts	MA	42.4875	-72.1875	20-30	B	illuvial	mineral	sandy-skeletal	14.616
Harvest	2015.1, 2017.2	143	g cm-3, %C	even-aged	heavy	forest clearcut	unknown	11-25	unknown	unknown	unknown	unknown	deciduous	oak-northern hardwood	FType10	7.75667	1197	7.8	1197	221	221A	221Ah	moraine	50	7	M	329.11	150	S	12	3	360	unknown	unknown	till from igneous or metamorphic rocks	Glacial till sediments, mostly sandy, thin	Inceptisols	Udepts	Dystrudepts	Typic Dystrudepts	MA	42.4875	-72.1875	20-30	B	illuvial	mineral	sandy-skeletal	14.616
Harvest	2015.1, 2017.2	144	g cm-3, %C	even-aged	heavy	forest clearcut	unknown	50-100	unknown	unknown	unknown	unknown	deciduous	oak-northern hardwood	FType10	7.75667	1197	7.8	1197	221	221A	221Ah	moraine	50	7	M	329.11	150	S	12	3	360	unknown	unknown	till from igneous or metamorphic rocks	Glacial till sediments, mostly sandy, thin	Inceptisols	Udepts	Dystrudepts	Typic Dystrudepts	MA	42.4875	-72.1875	20-30	B	illuvial	mineral	sandy-skeletal	14.616
Harvest	2015.1, 2017.2	145	g cm-3, %C	even-aged	heavy	forest clearcut	unknown	0-10	unknown	unknown	unknown	unknown	deciduous	oak-northern hardwood	FType10	7.75667	1197	7.8	1197	221	221A	221Ah	moraine	50	7	M	329.11	150	S	12	3	360	unknown	unknown	till from igneous or metamorphic rocks	Glacial till sediments, mostly sandy, thin	Inceptisols	Udepts	Dystrudepts	Typic Dystrudepts	MA	42.4875	-72.1875	30-45	B	illuvial	mineral	sandy-skeletal	23.046
Harvest	2015.1, 2017.2	146	g cm-3, %C	even-aged	heavy	forest clearcut	unknown	11-25	unknown	unknown	unknown	unknown	deciduous	oak-northern hardwood	FType10	7.75667	1197	7.8	1197	221	221A	221Ah	moraine	50	7	M	329.11	150	S	12	3	360	unknown	unknown	till from igneous or metamorphic rocks	Glacial till sediments, mostly sandy, thin	Inceptisols	Udepts	Dystrudepts	Typic Dystrudepts	MA	42.4875	-72.1875	30-45	B	illuvial	mineral	sandy-skeletal	23.046
Harvest	2015.1, 2017.2	147	g cm-3, %C	even-aged	heavy	forest clearcut	unknown	50-100	unknown	unknown	unknown	unknown	deciduous	oak-northern hardwood	FType10	7.75667	1197	7.8	1197	221	221A	221Ah	moraine	50	7	M	329.11	150	S	12	3	360	unknown	unknown	till from igneous or metamorphic rocks	Glacial till sediments, mostly sandy, thin	Inceptisols	Udepts	Dystrudepts	Typic Dystrudepts	MA	42.4875	-72.1875	30-45	B	illuvial	mineral	sandy-skeletal	23.046
Harvest	2015.1, 2017.2	148	g cm-3, %C	even-aged	heavy	forest clearcut	unknown	0-10	unknown	unknown	unknown	unknown	deciduous	oak-northern hardwood	FType10	7.75667	1197	7.8	1197	221	221A	221Ah	moraine	50	7	M	329.11	150	S	12	3	360	unknown	unknown	till from igneous or metamorphic rocks	Glacial till sediments, mostly sandy, thin	Inceptisols	Udepts	Dystrudepts	Typic Dystrudepts	MA	42.4875	-72.1875	45-60	BC	parent	mineral	sandy-skeletal	7.119
Harvest	2015.1, 2017.2	149	g cm-3, %C	even-aged	heavy	forest clearcut	unknown	11-25	unknown	unknown	unknown	unknown	deciduous	oak-northern hardwood	FType10	7.75667	1197	7.8	1197	221	221A	221Ah	moraine	50	7	M	329.11	150	S	12	3	360	unknown	unknown	till from igneous or metamorphic rocks	Glacial till sediments, mostly sandy, thin	Inceptisols	Udepts	Dystrudepts	Typic Dystrudepts	MA	42.4875	-72.1875	45-60	BC	parent	mineral	sandy-skeletal	7.119
Harvest	2015.1, 2017.2	150	g cm-3, %C	even-aged	heavy	forest clearcut	unknown	50-100	unknown	unknown	unknown	unknown	deciduous	oak-northern hardwood	FType10	7.75667	1197	7.8	1197	221	221A	221Ah	moraine	50	7	M	329.11	150	S	12	3	360	unknown	unknown	till from igneous or metamorphic rocks	Glacial till sediments, mostly sandy, thin	Inceptisols	Udepts	Dystrudepts	Typic Dystrudepts	MA	42.4875	-72.1875	45-60	BC	parent	mineral	sandy-skeletal	7.119
Harvest	2015.1, 2017.2	151	Mg ha-1	even-aged	heavy	forest clearcut	unknown	0-10	unknown	unknown	unknown	unknown	deciduous	oak-northern hardwood	FType10	7.75667	1197	7.8	1197	221	221A	221Ah	moraine	50	7	M	329.11	150	S	12	3	360	unknown	unknown	till from igneous or metamorphic rocks	Glacial till sediments, mostly sandy, thin	Inceptisols	Udepts	Dystrudepts	Typic Dystrudepts	MA	42.4875	-72.1875	0-60	profile	mineral profile	profile	sandy-skeletal	103.766
Harvest	2015.1, 2017.2	152	Mg ha-1	even-aged	heavy	forest clearcut	unknown	11-25	unknown	unknown	unknown	unknown	deciduous	oak-northern hardwood	FType10	7.75667	1197	7.8	1197	221	221A	221Ah	moraine	50	7	M	329.11	150	S	12	3	360	unknown	unknown	till from igneous or metamorphic rocks	Glacial till sediments, mostly sandy, thin	Inceptisols	Udepts	Dystrudepts	Typic Dystrudepts	MA	42.4875	-72.1875	0-60	profile	mineral profile	profile	sandy-skeletal	103.766
Harvest	2015.1, 2017.2	153	Mg ha-1	even-aged	heavy	forest clearcut	unknown	50-100	unknown	unknown	unknown	unknown	deciduous	oak-northern hardwood	FType10	7.75667	1197	7.8	1197	221	221A	221Ah	moraine	50	7	M	329.11	150	S	12	3	360	unknown	unknown	till from igneous or metamorphic rocks	Glacial till sediments, mostly sandy, thin	Inceptisols	Udepts	Dystrudepts	Typic Dystrudepts	MA	42.4875	-72.1875	0-60	profile	mineral profile	profile	sandy-skeletal	103.766
Harvest	2015.1, 2017.2	154	Mg ha-1	even-aged	heavy	forest clearcut	unknown	0-10	unknown	unknown	unknown	unknown	deciduous	oak-northern hardwood	FType10	7.75667	1197	7.8	1197	221	221A	221Ah	moraine	50	7	M	329.11	150	S	12	3	360	unknown	unknown	till from igneous or metamorphic rocks	Glacial till sediments, mostly sandy, thin	Inceptisols	Udepts	Dystrudepts	Typic Dystrudepts	MA	42.4875	-72.1875	org-60	profile	whole profile	profile	organic+mineral	129.766
Harvest	2015.1, 2017.2	155	Mg ha-1	even-aged	heavy	forest clearcut	unknown	11-25	unknown	unknown	unknown	unknown	deciduous	oak-northern hardwood	FType10	7.75667	1197	7.8	1197	221	221A	221Ah	moraine	50	7	M	329.11	150	S	12	3	360	unknown	unknown	till from igneous or metamorphic rocks	Glacial till sediments, mostly sandy, thin	Inceptisols	Udepts	Dystrudepts	Typic Dystrudepts	MA	42.4875	-72.1875	org-60	profile	whole profile	profile	organic+mineral	129.766
Harvest	2015.1, 2017.2	156	Mg ha-1	even-aged	heavy	forest clearcut	unknown	50-100	unknown	unknown	unknown	unknown	deciduous	oak-northern hardwood	FType10	7.75667	1197	7.8	1197	221	221A	221Ah	moraine	50	7	M	329.11	150	S	12	3	360	unknown	unknown	till from igneous or metamorphic rocks	Glacial till sediments, mostly sandy, thin	Inceptisols	Udepts	Dystrudepts	Typic Dystrudepts	MA	42.4875	-72.1875	org-60	profile	whole profile	profile	organic+mineral	129.766
Harvest	2015.1, 2017.2	157	g cm-3, %C	even-aged	heavy	forest clearcut	unknown	11-25	unknown	unknown	unknown	unknown	mixed	N.H. (mesic w/ conifers)	FType10	4.37833	1111	3.2	1179	M211	M211A	M211Af	bedrock-controlled till	40	7	M-H	596.506	104	E	45	4	427	unknown	unknown	dense or lodgment till	Glacial till sediments, mostly sandy, discontinuous	Spodosols	Orthods	Haplorthods	Aquic Haplorthods	NH	44.91	-71.11	0-10	E	eluvial	mineral	coarse-loamy	42.048
Harvest	2015.1, 2017.2	158	g cm-3, %C	even-aged	heavy	forest clearcut	unknown	26-50	unknown	unknown	unknown	unknown	mixed	N.H. (mesic w/ conifers)	FType10	4.37833	1111	3.2	1179	M211	M211A	M211Af	bedrock-controlled till	40	7	M-H	596.506	104	E	45	4	427	unknown	unknown	dense or lodgment till	Glacial till sediments, mostly sandy, discontinuous	Spodosols	Orthods	Haplorthods	Aquic Haplorthods	NH	44.91	-71.11	0-10	E	eluvial	mineral	coarse-loamy	42.048
Harvest	2015.1, 2017.2	159	g cm-3, %C	even-aged	heavy	forest clearcut	unknown	11-25	unknown	unknown	unknown	unknown	mixed	N.H. (mesic w/ conifers)	FType10	4.37833	1111	3.2	1179	M211	M211A	M211Af	bedrock-controlled till	40	7	M-H	596.506	104	E	45	4	427	unknown	unknown	dense or lodgment till	Glacial till sediments, mostly sandy, discontinuous	Spodosols	Orthods	Haplorthods	Aquic Haplorthods	NH	44.91	-71.11	10-20	B	illuvial	mineral	coarse-loamy	28.566
Harvest	2015.1, 2017.2	160	g cm-3, %C	even-aged	heavy	forest clearcut	unknown	26-50	unknown	unknown	unknown	unknown	mixed	N.H. (mesic w/ conifers)	FType10	4.37833	1111	3.2	1179	M211	M211A	M211Af	bedrock-controlled till	40	7	M-H	596.506	104	E	45	4	427	unknown	unknown	dense or lodgment till	Glacial till sediments, mostly sandy, discontinuous	Spodosols	Orthods	Haplorthods	Aquic Haplorthods	NH	44.91	-71.11	10-20	B	illuvial	mineral	coarse-loamy	28.566
Harvest	2015.1, 2017.2	161	g cm-3, %C	even-aged	heavy	forest clearcut	unknown	11-25	unknown	unknown	unknown	unknown	mixed	N.H. (mesic w/ conifers)	FType10	4.37833	1111	3.2	1179	M211	M211A	M211Af	bedrock-controlled till	40	7	M-H	596.506	104	E	45	4	427	unknown	unknown	dense or lodgment till	Glacial till sediments, mostly sandy, discontinuous	Spodosols	Orthods	Haplorthods	Aquic Haplorthods	NH	44.91	-71.11	20-30	B	illuvial	mineral	coarse-loamy	20.564
Harvest	2015.1, 2017.2	162	g cm-3, %C	even-aged	heavy	forest clearcut	unknown	26-50	unknown	unknown	unknown	unknown	mixed	N.H. (mesic w/ conifers)	FType10	4.37833	1111	3.2	1179	M211	M211A	M211Af	bedrock-controlled till	40	7	M-H	596.506	104	E	45	4	427	unknown	unknown	dense or lodgment till	Glacial till sediments, mostly sandy, discontinuous	Spodosols	Orthods	Haplorthods	Aquic Haplorthods	NH	44.91	-71.11	20-30	B	illuvial	mineral	coarse-loamy	20.564
Harvest	2015.1, 2017.2	163	g cm-3, %C	even-aged	heavy	forest clearcut	unknown	11-25	unknown	unknown	unknown	unknown	mixed	N.H. (mesic w/ conifers)	FType10	4.37833	1111	3.2	1179	M211	M211A	M211Af	bedrock-controlled till	40	7	M-H	596.506	104	E	45	4	427	unknown	unknown	dense or lodgment till	Glacial till sediments, mostly sandy, discontinuous	Spodosols	Orthods	Haplorthods	Aquic Haplorthods	NH	44.91	-71.11	30-45	B	illuvial	mineral	coarse-loamy	17.94
Harvest	2015.1, 2017.2	164	g cm-3, %C	even-aged	heavy	forest clearcut	unknown	26-50	unknown	unknown	unknown	unknown	mixed	N.H. (mesic w/ conifers)	FType10	4.37833	1111	3.2	1179	M211	M211A	M211Af	bedrock-controlled till	40	7	M-H	596.506	104	E	45	4	427	unknown	unknown	dense or lodgment till	Glacial till sediments, mostly sandy, discontinuous	Spodosols	Orthods	Haplorthods	Aquic Haplorthods	NH	44.91	-71.11	30-45	B	illuvial	mineral	coarse-loamy	17.94
Harvest	2015.1, 2017.2	165	g cm-3, %C	even-aged	heavy	forest clearcut	unknown	11-25	unknown	unknown	unknown	unknown	mixed	N.H. (mesic w/ conifers)	FType10	4.37833	1111	3.2	1179	M211	M211A	M211Af	bedrock-controlled till	40	7	M-H	596.506	104	E	45	4	427	unknown	unknown	dense or lodgment till	Glacial till sediments, mostly sandy, discontinuous	Spodosols	Orthods	Haplorthods	Aquic Haplorthods	NH	44.91	-71.11	45-60	BC	parent	mineral	coarse-loamy	19.491
Harvest	2015.1, 2017.2	166	g cm-3, %C	even-aged	heavy	forest clearcut	unknown	26-50	unknown	unknown	unknown	unknown	mixed	N.H. (mesic w/ conifers)	FType10	4.37833	1111	3.2	1179	M211	M211A	M211Af	bedrock-controlled till	40	7	M-H	596.506	104	E	45	4	427	unknown	unknown	dense or lodgment till	Glacial till sediments, mostly sandy, discontinuous	Spodosols	Orthods	Haplorthods	Aquic Haplorthods	NH	44.91	-71.11	45-60	BC	parent	mineral	coarse-loamy	19.491
Harvest	2015.1, 2017.2	167	Mg ha-1	even-aged	heavy	forest clearcut	unknown	11-25	unknown	unknown	unknown	unknown	mixed	N.H. (mesic w/ conifers)	FType10	4.37833	1111	3.2	1179	M211	M211A	M211Af	bedrock-controlled till	40	7	M-H	596.506	104	E	45	4	427	unknown	unknown	dense or lodgment till	Glacial till sediments, mostly sandy, discontinuous	Spodosols	Orthods	Haplorthods	Aquic Haplorthods	NH	44.91	-71.11	0-60	profile	mineral profile	profile	coarse-loamy	128.609
Harvest	2015.1, 2017.2	168	Mg ha-1	even-aged	heavy	forest clearcut	unknown	26-50	unknown	unknown	unknown	unknown	mixed	N.H. (mesic w/ conifers)	FType10	4.37833	1111	3.2	1179	M211	M211A	M211Af	bedrock-controlled till	40	7	M-H	596.506	104	E	45	4	427	unknown	unknown	dense or lodgment till	Glacial till sediments, mostly sandy, discontinuous	Spodosols	Orthods	Haplorthods	Aquic Haplorthods	NH	44.91	-71.11	0-60	profile	mineral profile	profile	coarse-loamy	128.609
Harvest	2015.1, 2017.2	169	g cm-3, %C	even-aged	heavy	forest clearcut	unknown	0-10	unknown	unknown	unknown	unknown	mixed	N.H. (mesic w/ conifers)	FType10	5.485	1217	5	1246	M211	M211D	M211Dd	bedrock-controlled till	40	7	M-H	570.723	115	E	20	3	530	unknown	unknown	dense or lodgment till	Glacial till sediments, mostly sandy, discontinuous	Spodosols	Orthods	Haplorthods	Aquic Haplorthods	NY	43.52	-74.35	0-10	E	eluvial	mineral	coarse-loamy	50.44
Harvest	2015.1, 2017.2	170	g cm-3, %C	even-aged	heavy	forest clearcut	unknown	0-10	unknown	unknown	unknown	unknown	mixed	N.H. (mesic w/ conifers)	FType10	5.485	1217	5	1246	M211	M211D	M211Dd	bedrock-controlled till	40	7	M-H	570.723	115	E	20	3	530	unknown	unknown	dense or lodgment till	Glacial till sediments, mostly sandy, discontinuous	Spodosols	Orthods	Haplorthods	Aquic Haplorthods	NY	43.52	-74.35	10-20	B	illuvial	mineral	coarse-loamy	40.995
Harvest	2015.1, 2017.2	171	g cm-3, %C	even-aged	heavy	forest clearcut	unknown	0-10	unknown	unknown	unknown	unknown	mixed	N.H. (mesic w/ conifers)	FType10	5.485	1217	5	1246	M211	M211D	M211Dd	bedrock-controlled till	40	7	M-H	570.723	115	E	20	3	530	unknown	unknown	dense or lodgment till	Glacial till sediments, mostly sandy, discontinuous	Spodosols	Orthods	Haplorthods	Aquic Haplorthods	NY	43.52	-74.35	20-30	B	illuvial	mineral	coarse-loamy	36.993
Harvest	2015.1, 2017.2	172	g cm-3, %C	even-aged	heavy	forest clearcut	unknown	0-10	unknown	unknown	unknown	unknown	mixed	N.H. (mesic w/ conifers)	FType10	5.485	1217	5	1246	M211	M211D	M211Dd	bedrock-controlled till	40	7	M-H	570.723	115	E	20	3	530	unknown	unknown	dense or lodgment till	Glacial till sediments, mostly sandy, discontinuous	Spodosols	Orthods	Haplorthods	Aquic Haplorthods	NY	43.52	-74.35	30-45	B	illuvial	mineral	coarse-loamy	45.7875
Harvest	2015.1, 2017.2	173	g cm-3, %C	even-aged	heavy	forest clearcut	unknown	0-10	unknown	unknown	unknown	unknown	mixed	N.H. (mesic w/ conifers)	FType10	5.485	1217	5	1246	M211	M211D	M211Dd	bedrock-controlled till	40	7	M-H	570.723	115	E	20	3	530	unknown	unknown	dense or lodgment till	Glacial till sediments, mostly sandy, discontinuous	Spodosols	Orthods	Haplorthods	Aquic Haplorthods	NY	43.52	-74.35	45-60	BC	parent	mineral	coarse-loamy	45.315
Harvest	2015.1, 2017.2	174	Mg ha-1	even-aged	heavy	forest clearcut	unknown	0-10	unknown	unknown	unknown	unknown	mixed	N.H. (mesic w/ conifers)	FType10	5.485	1217	5	1246	M211	M211D	M211Dd	bedrock-controlled till	40	7	M-H	570.723	115	E	20	3	530	unknown	unknown	dense or lodgment till	Glacial till sediments, mostly sandy, discontinuous	Spodosols	Orthods	Haplorthods	Aquic Haplorthods	NY	43.52	-74.35	0-60	profile	mineral profile	profile	coarse-loamy	219.53
Harvest	2016.1	175	Mg ha-1	uneven-aged	light	forest selection harv	unknown	0-10	other	processor	skidder, forwarder	unknown	mixed	spruce-fir-hardwood	FType10	6.37	1064	6.6	1060	211	211D	211Da	till plain	78	9	M-H	41.4446	330	N	8	2	43	1	unknown	till (general)	Proglacial sediments, mostly fine grained, thin	Spodosols, Inceptisols	Orthods, Aquepts	Haplorthods, Endoaquepts, Humaquepts	Lithic Haplorthods, Oxyaquic Haplorthods, Aquic Haplorthods, Aeric Endoaquepts, Histic Humaquepts	ME	44.87	-68.63	O	Oiea	organic	organic	LFH	14.3
Harvest	2016.1	176	Mg ha-1	even-aged	moderate	forest shelterwood	unknown	11-25	other	processor	skidder, forwarder	unknown	mixed	spruce-fir-hardwood	FType10	6.37	1064	6.6	1060	211	211D	211Da	till plain	78	9	M-H	41.4446	330	N	8	2	43	1	unknown	till (general)	Proglacial sediments, mostly fine grained, thin	Spodosols, Inceptisols	Orthods, Aquepts	Haplorthods, Endoaquepts, Humaquepts	Lithic Haplorthods, Oxyaquic Haplorthods, Aquic Haplorthods, Aeric Endoaquepts, Histic Humaquepts	ME	44.87	-68.63	O	Oiea	organic	organic	LFH	14.3
Harvest	2016.1	177	Mg ha-1	even-aged	heavy	forest clearcut	unknown	26-50	other	processor	skidder, forwarder	unknown	mixed	spruce-fir-hardwood	FType10	6.37	1064	6.6	1060	211	211D	211Da	till plain	78	9	M-H	41.4446	330	N	8	2	43	1	unknown	till (general)	Proglacial sediments, mostly fine grained, thin	Spodosols, Inceptisols	Orthods, Aquepts	Haplorthods, Endoaquepts, Humaquepts	Lithic Haplorthods, Oxyaquic Haplorthods, Aquic Haplorthods, Aeric Endoaquepts, Histic Humaquepts	ME	44.87	-68.63	O	Oiea	organic	organic	LFH	14.3
Harvest	2016.2	178	Mg ha-1	uneven-aged	light	forest selection harv	unknown	0-10	other	processor	skidder, forwarder	unknown	mixed	spruce-fir-hardwood	FType10	6.37	1064	6.6	1060	211	211D	211Da	till plain	78	9	M-H	41.4446	330	N	8	2	43	1	unknown	till (general)	Proglacial sediments, mostly fine grained, thin	Spodosols, Inceptisols	Orthods, Aquepts	Haplorthods, Endoaquepts, Humaquepts	Lithic Haplorthods, Oxyaquic Haplorthods, Aquic Haplorthods, Aeric Endoaquepts, Histic Humaquepts	ME	44.87	-68.63	top 10 of B	B	illuvial	mineral	loamy, coarse-loamy	13.3
Harvest	2016.2	179	Mg ha-1	even-aged	moderate	forest shelterwood	unknown	11-25	other	processor	skidder, forwarder	unknown	mixed	spruce-fir-hardwood	FType10	6.37	1064	6.6	1060	211	211D	211Da	till plain	78	9	M-H	41.4446	330	N	8	2	43	1	unknown	till (general)	Proglacial sediments, mostly fine grained, thin	Spodosols, Inceptisols	Orthods, Aquepts	Haplorthods, Endoaquepts, Humaquepts	Lithic Haplorthods, Oxyaquic Haplorthods, Aquic Haplorthods, Aeric Endoaquepts, Histic Humaquepts	ME	44.87	-68.63	top 10 of B	B	illuvial	mineral	loamy, coarse-loamy	13.3
Harvest	2016.2	180	Mg ha-1	even-aged	heavy	forest clearcut	unknown	26-50	other	processor	skidder, forwarder	unknown	mixed	spruce-fir-hardwood	FType10	6.37	1064	6.6	1060	211	211D	211Da	till plain	78	9	M-H	41.4446	330	N	8	2	43	1	unknown	till (general)	Proglacial sediments, mostly fine grained, thin	Spodosols, Inceptisols	Orthods, Aquepts	Haplorthods, Endoaquepts, Humaquepts	Lithic Haplorthods, Oxyaquic Haplorthods, Aquic Haplorthods, Aeric Endoaquepts, Histic Humaquepts	ME	44.87	-68.63	top 10 of B	B	illuvial	mineral	loamy, coarse-loamy	13.3
Harvest	2016.2	181	Mg ha-1	uneven-aged	light	forest selection harv	unknown	0-10	other	processor	skidder, forwarder	unknown	mixed	spruce-fir-hardwood	FType10	6.37	1064	6.6	1060	211	211D	211Da	till plain	78	9	M-H	41.4446	330	N	8	2	43	1	unknown	till (general)	Proglacial sediments, mostly fine grained, thin	Spodosols, Inceptisols	Orthods, Aquepts	Haplorthods, Endoaquepts, Humaquepts	Lithic Haplorthods, Oxyaquic Haplorthods, Aquic Haplorthods, Aeric Endoaquepts, Histic Humaquepts	ME	44.87	-68.63	10-20	B	illuvial	mineral	loamy, coarse-loamy	9.2
Harvest	2016.2	182	Mg ha-1	even-aged	moderate	forest shelterwood	unknown	11-25	other	processor	skidder, forwarder	unknown	mixed	spruce-fir-hardwood	FType10	6.37	1064	6.6	1060	211	211D	211Da	till plain	78	9	M-H	41.4446	330	N	8	2	43	1	unknown	till (general)	Proglacial sediments, mostly fine grained, thin	Spodosols, Inceptisols	Orthods, Aquepts	Haplorthods, Endoaquepts, Humaquepts	Lithic Haplorthods, Oxyaquic Haplorthods, Aquic Haplorthods, Aeric Endoaquepts, Histic Humaquepts	ME	44.87	-68.63	10-20	B	illuvial	mineral	loamy, coarse-loamy	9.2
Harvest	2016.2	183	Mg ha-1	even-aged	heavy	forest clearcut	unknown	26-50	other	processor	skidder, forwarder	unknown	mixed	spruce-fir-hardwood	FType10	6.37	1064	6.6	1060	211	211D	211Da	till plain	78	9	M-H	41.4446	330	N	8	2	43	1	unknown	till (general)	Proglacial sediments, mostly fine grained, thin	Spodosols, Inceptisols	Orthods, Aquepts	Haplorthods, Endoaquepts, Humaquepts	Lithic Haplorthods, Oxyaquic Haplorthods, Aquic Haplorthods, Aeric Endoaquepts, Histic Humaquepts	ME	44.87	-68.63	10-20	B	illuvial	mineral	loamy, coarse-loamy	9.2
Harvest	2016.2	184	Mg ha-1	uneven-aged	light	forest selection harv	unknown	0-10	other	processor	skidder, forwarder	unknown	mixed	spruce-fir-hardwood	FType10	6.37	1064	6.6	1060	211	211D	211Da	till plain	78	9	M-H	41.4446	330	N	8	2	43	1	unknown	till (general)	Proglacial sediments, mostly fine grained, thin	Spodosols, Inceptisols	Orthods, Aquepts	Haplorthods, Endoaquepts, Humaquepts	Lithic Haplorthods, Oxyaquic Haplorthods, Aquic Haplorthods, Aeric Endoaquepts, Histic Humaquepts	ME	44.87	-68.63	20-43	B	illuvial	mineral	loamy, coarse-loamy	14.4
Harvest	2016.2	185	Mg ha-1	even-aged	moderate	forest shelterwood	unknown	11-25	other	processor	skidder, forwarder	unknown	mixed	spruce-fir-hardwood	FType10	6.37	1064	6.6	1060	211	211D	211Da	till plain	78	9	M-H	41.4446	330	N	8	2	43	1	unknown	till (general)	Proglacial sediments, mostly fine grained, thin	Spodosols, Inceptisols	Orthods, Aquepts	Haplorthods, Endoaquepts, Humaquepts	Lithic Haplorthods, Oxyaquic Haplorthods, Aquic Haplorthods, Aeric Endoaquepts, Histic Humaquepts	ME	44.87	-68.63	20-43	B	illuvial	mineral	loamy, coarse-loamy	14.4
Harvest	2016.2	186	Mg ha-1	even-aged	heavy	forest clearcut	unknown	26-50	other	processor	skidder, forwarder	unknown	mixed	spruce-fir-hardwood	FType10	6.37	1064	6.6	1060	211	211D	211Da	till plain	78	9	M-H	41.4446	330	N	8	2	43	1	unknown	till (general)	Proglacial sediments, mostly fine grained, thin	Spodosols, Inceptisols	Orthods, Aquepts	Haplorthods, Endoaquepts, Humaquepts	Lithic Haplorthods, Oxyaquic Haplorthods, Aquic Haplorthods, Aeric Endoaquepts, Histic Humaquepts	ME	44.87	-68.63	20-43	B	illuvial	mineral	loamy, coarse-loamy	14.4
Harvest	2016.2	187	Mg ha-1	uneven-aged	light	forest selection harv	unknown	0-10	other	processor	skidder, forwarder	unknown	mixed	spruce-fir-hardwood	FType10	6.37	1064	6.6	1060	211	211D	211Da	till plain	78	9	M-H	41.4446	330	N	8	2	43	1	unknown	till (general)	Proglacial sediments, mostly fine grained, thin	Spodosols, Inceptisols	Orthods, Aquepts	Haplorthods, Endoaquepts, Humaquepts	Lithic Haplorthods, Oxyaquic Haplorthods, Aquic Haplorthods, Aeric Endoaquepts, Histic Humaquepts	ME	44.87	-68.63	43-100	BC	parent	mineral	loamy, coarse-loamy	8.5
Harvest	2016.2	188	Mg ha-1	even-aged	moderate	forest shelterwood	unknown	11-25	other	processor	skidder, forwarder	unknown	mixed	spruce-fir-hardwood	FType10	6.37	1064	6.6	1060	211	211D	211Da	till plain	78	9	M-H	41.4446	330	N	8	2	43	1	unknown	till (general)	Proglacial sediments, mostly fine grained, thin	Spodosols, Inceptisols	Orthods, Aquepts	Haplorthods, Endoaquepts, Humaquepts	Lithic Haplorthods, Oxyaquic Haplorthods, Aquic Haplorthods, Aeric Endoaquepts, Histic Humaquepts	ME	44.87	-68.63	43-100	BC	parent	mineral	loamy, coarse-loamy	8.5
Harvest	2016.2	189	Mg ha-1	even-aged	heavy	forest clearcut	unknown	26-50	other	processor	skidder, forwarder	unknown	mixed	spruce-fir-hardwood	FType10	6.37	1064	6.6	1060	211	211D	211Da	till plain	78	9	M-H	41.4446	330	N	8	2	43	1	unknown	till (general)	Proglacial sediments, mostly fine grained, thin	Spodosols, Inceptisols	Orthods, Aquepts	Haplorthods, Endoaquepts, Humaquepts	Lithic Haplorthods, Oxyaquic Haplorthods, Aquic Haplorthods, Aeric Endoaquepts, Histic Humaquepts	ME	44.87	-68.63	43-100	BC	parent	mineral	loamy, coarse-loamy	8.5
Harvest	2016.2	190	Mg ha-1	uneven-aged	light	forest selection harv	unknown	0-10	other	processor	skidder, forwarder	unknown	mixed	spruce-fir-hardwood	FType10	6.37	1064	6.6	1060	211	211D	211Da	till plain	78	9	M-H	41.4446	330	N	8	2	43	1	unknown	till (general)	Proglacial sediments, mostly fine grained, thin	Spodosols, Inceptisols	Orthods, Aquepts	Haplorthods, Endoaquepts, Humaquepts	Lithic Haplorthods, Oxyaquic Haplorthods, Aquic Haplorthods, Aeric Endoaquepts, Histic Humaquepts	ME	44.87	-68.63	0-100	profile	mineral profile	profile	loamy, coarse-loamy	45.3
Harvest	2016.2	191	Mg ha-1	even-aged	moderate	forest shelterwood	unknown	11-25	other	processor	skidder, forwarder	unknown	mixed	spruce-fir-hardwood	FType10	6.37	1064	6.6	1060	211	211D	211Da	till plain	78	9	M-H	41.4446	330	N	8	2	43	1	unknown	till (general)	Proglacial sediments, mostly fine grained, thin	Spodosols, Inceptisols	Orthods, Aquepts	Haplorthods, Endoaquepts, Humaquepts	Lithic Haplorthods, Oxyaquic Haplorthods, Aquic Haplorthods, Aeric Endoaquepts, Histic Humaquepts	ME	44.87	-68.63	0-100	profile	mineral profile	profile	loamy, coarse-loamy	45.3
Harvest	2016.2	192	Mg ha-1	even-aged	heavy	forest clearcut	unknown	26-50	other	processor	skidder, forwarder	unknown	mixed	spruce-fir-hardwood	FType10	6.37	1064	6.6	1060	211	211D	211Da	till plain	78	9	M-H	41.4446	330	N	8	2	43	1	unknown	till (general)	Proglacial sediments, mostly fine grained, thin	Spodosols, Inceptisols	Orthods, Aquepts	Haplorthods, Endoaquepts, Humaquepts	Lithic Haplorthods, Oxyaquic Haplorthods, Aquic Haplorthods, Aeric Endoaquepts, Histic Humaquepts	ME	44.87	-68.63	0-100	profile	mineral profile	profile	loamy, coarse-loamy	45.3
Harvest	2016.1,2016.2	193	Mg ha-1	uneven-aged	light	forest selection harv	unknown	0-10	other	processor	skidder, forwarder	unknown	mixed	spruce-fir-hardwood	FType10	6.37	1064	6.6	1060	211	211D	211Da	till plain	78	9	M-H	41.4446	330	N	8	2	43	1	unknown	till (general)	Proglacial sediments, mostly fine grained, thin	Spodosols, Inceptisols	Orthods, Aquepts	Haplorthods, Endoaquepts, Humaquepts	Lithic Haplorthods, Oxyaquic Haplorthods, Aquic Haplorthods, Aeric Endoaquepts, Histic Humaquepts	ME	44.87	-68.63	org-100	profile	whole profile	profile	organic+mineral	59.6
Harvest	2016.1,2016.2	194	Mg ha-1	even-aged	moderate	forest shelterwood	unknown	11-25	other	processor	skidder, forwarder	unknown	mixed	spruce-fir-hardwood	FType10	6.37	1064	6.6	1060	211	211D	211Da	till plain	78	9	M-H	41.4446	330	N	8	2	43	1	unknown	till (general)	Proglacial sediments, mostly fine grained, thin	Spodosols, Inceptisols	Orthods, Aquepts	Haplorthods, Endoaquepts, Humaquepts	Lithic Haplorthods, Oxyaquic Haplorthods, Aquic Haplorthods, Aeric Endoaquepts, Histic Humaquepts	ME	44.87	-68.63	org-100	profile	whole profile	profile	organic+mineral	59.6
Harvest	2016.1,2016.2	195	Mg ha-1	even-aged	heavy	forest clearcut	unknown	26-50	other	processor	skidder, forwarder	unknown	mixed	spruce-fir-hardwood	FType10	6.37	1064	6.6	1060	211	211D	211Da	till plain	78	9	M-H	41.4446	330	N	8	2	43	1	unknown	till (general)	Proglacial sediments, mostly fine grained, thin	Spodosols, Inceptisols	Orthods, Aquepts	Haplorthods, Endoaquepts, Humaquepts	Lithic Haplorthods, Oxyaquic Haplorthods, Aquic Haplorthods, Aeric Endoaquepts, Histic Humaquepts	ME	44.87	-68.63	org-100	profile	whole profile	profile	organic+mineral	59.6
Harvest	2011.1	196	Mg ha-1	uneven-aged	moderate	forest thinned	unknown	11-25	unknown	unknown	unknown	unknown	deciduous	N.H. (mesic- maple-beech-birch type)	FType10	6.84583	1179	unknown	1100	211	211G	211Ga	glaciated upland	50	4	M	609.371	189	S	3	2	unknown	unknown	unknown	residuum from sedimentary rocks	Colluvial sediments and residual material	Inceptisols, Ultisols	Udepts, Udults, Aquults	Dystrudepts, Fragiudults, Endoaquults	Typic Dystrudepts, Aquic Fragiudults, Aeric Endoaquults	PA	41.6	-78.77	O	Oiea	organic	organic	LFH	8.5
Harvest	2011.1	197	Mg ha-1	uneven-aged	moderate	forest thinned	unknown	11-25	unknown	unknown	unknown	unknown	deciduous	N.H. (mesic- maple-beech-birch type)	FType10	6.84583	1179	unknown	1100	211	211G	211Ga	glaciated upland	50	4	M	609.371	189	S	3	2	unknown	unknown	unknown	residuum from sedimentary rocks	Colluvial sediments and residual material	Inceptisols, Ultisols	Udepts, Udults, Aquults	Dystrudepts, Fragiudults, Endoaquults	Typic Dystrudepts, Aquic Fragiudults, Aeric Endoaquults	PA	41.6	-78.77	O	Oiea	organic	organic	LFH	8.5
Harvest	2011.1	198	Mg ha-1	uneven-aged	moderate	forest thinned	unknown	26-50	unknown	unknown	unknown	unknown	deciduous	N.H. (mesic- maple-beech-birch type)	FType10	7.3975	1208	unknown	unknown	M211	M211B	M211Bd	glaciated upland	50	7	M-H	368.897	114	E	4	2	unknown	unknown	unknown	till (general)	Glacial till sediments, mostly sandy, thin	Inceptisols	Udepts, Aquepts	Fragiudepts, Fragiaquepts	Typic Fragiudepts, Typic Fragiaquepts, Aeric Fragiaquepts	NY	42.77	-72.1	O	Oiea	organic	organic	LFH	11.8
Harvest	2011.1	199	Mg ha-1	even-aged	heavy	forest clearcut	unknown	26-50	unknown	unknown	unknown	unknown	deciduous	N.H. (mesic- maple-beech-birch type)	FType10	7.3975	1208	unknown	unknown	M211	M211B	M211Bd	glaciated upland	50	7	M-H	368.897	114	E	4	2	unknown	unknown	unknown	till (general)	Glacial till sediments, mostly sandy, thin	Inceptisols	Udepts, Aquepts	Fragiudepts, Fragiaquepts	Typic Fragiudepts, Typic Fragiaquepts, Aeric Fragiaquepts	NY	42.77	-72.1	O	Oiea	organic	organic	LFH	11.8
Harvest	2011.1	200	Mg ha-1	uneven-aged	moderate	forest thinned	unknown	26-50	unknown	unknown	unknown	unknown	deciduous	N.H. (mesic- maple-beech-birch type)	FType10	7.3975	1208	unknown	unknown	M211	M211B	M211Bd	glaciated upland	50	7	M-H	368.897	114	E	4	2	unknown	unknown	unknown	till (general)	Glacial till sediments, mostly sandy, thin	Inceptisols	Udepts, Aquepts	Fragiudepts, Fragiaquepts	Typic Fragiudepts, Typic Fragiaquepts, Aeric Fragiaquepts	NY	42.77	-72.1	O	Oiea	organic	organic	LFH	11.8
Harvest	2011.1	201	Mg ha-1	uneven-aged	moderate	forest thinned	unknown	11-25	unknown	unknown	unknown	unknown	deciduous	N.H. (mesic- maple-beech-birch type)	FType10	6.84583	1179	unknown	1100	211	211G	211Ga	glaciated upland	50	4	M	609.371	189	S	3	2	unknown	unknown	unknown	residuum from sedimentary rocks	Colluvial sediments and residual material	Inceptisols, Ultisols	Udepts, Udults, Aquults	Dystrudepts, Fragiudults, Endoaquults	Typic Dystrudepts, Aquic Fragiudults, Aeric Endoaquults	PA	41.6	-78.77	0-5	A	topsoil	mineral	fine-loamy-skeletal	23
Harvest	2011.1	202	Mg ha-1	uneven-aged	moderate	forest thinned	unknown	11-25	unknown	unknown	unknown	unknown	deciduous	N.H. (mesic- maple-beech-birch type)	FType10	6.84583	1179	unknown	1100	211	211G	211Ga	glaciated upland	50	4	M	609.371	189	S	3	2	unknown	unknown	unknown	residuum from sedimentary rocks	Colluvial sediments and residual material	Inceptisols, Ultisols	Udepts, Udults, Aquults	Dystrudepts, Fragiudults, Endoaquults	Typic Dystrudepts, Aquic Fragiudults, Aeric Endoaquults	PA	41.6	-78.77	0-5	A	topsoil	mineral	fine-loamy-skeletal	23
Harvest	2011.1	203	Mg ha-1	uneven-aged	moderate	forest thinned	unknown	26-50	unknown	unknown	unknown	unknown	deciduous	N.H. (mesic- maple-beech-birch type)	FType10	7.3975	1208	unknown	unknown	M211	M211B	M211Bd	glaciated upland	50	7	M-H	368.897	114	E	4	2	unknown	unknown	unknown	till (general)	Glacial till sediments, mostly sandy, thin	Inceptisols	Udepts, Aquepts	Fragiudepts, Fragiaquepts	Typic Fragiudepts, Typic Fragiaquepts, Aeric Fragiaquepts	NY	42.77	-72.1	0-5	A	topsoil	mineral	fine-loamy, coarse-loamy	18.3
Harvest	2011.1	204	Mg ha-1	even-aged	heavy	forest clearcut	unknown	26-50	unknown	unknown	unknown	unknown	deciduous	N.H. (mesic- maple-beech-birch type)	FType10	7.3975	1208	unknown	unknown	M211	M211B	M211Bd	glaciated upland	50	7	M-H	368.897	114	E	4	2	unknown	unknown	unknown	till (general)	Glacial till sediments, mostly sandy, thin	Inceptisols	Udepts, Aquepts	Fragiudepts, Fragiaquepts	Typic Fragiudepts, Typic Fragiaquepts, Aeric Fragiaquepts	NY	42.77	-72.1	0-5	A	topsoil	mineral	fine-loamy, coarse-loamy	18.3
Harvest	2011.1	205	Mg ha-1	uneven-aged	moderate	forest thinned	unknown	26-50	unknown	unknown	unknown	unknown	deciduous	N.H. (mesic- maple-beech-birch type)	FType10	7.3975	1208	unknown	unknown	M211	M211B	M211Bd	glaciated upland	50	7	M-H	368.897	114	E	4	2	unknown	unknown	unknown	till (general)	Glacial till sediments, mostly sandy, thin	Inceptisols	Udepts, Aquepts	Fragiudepts, Fragiaquepts	Typic Fragiudepts, Typic Fragiaquepts, Aeric Fragiaquepts	NY	42.77	-72.1	0-5	A	topsoil	mineral	fine-loamy, coarse-loamy	18.3
Harvest	2011.1	206	Mg ha-1	uneven-aged	moderate	forest thinned	unknown	11-25	unknown	unknown	unknown	unknown	deciduous	N.H. (mesic- maple-beech-birch type)	FType10	6.84583	1179	unknown	1100	211	211G	211Ga	glaciated upland	50	4	M	609.371	189	S	3	2	unknown	unknown	unknown	residuum from sedimentary rocks	Colluvial sediments and residual material	Inceptisols, Ultisols	Udepts, Udults, Aquults	Dystrudepts, Fragiudults, Endoaquults	Typic Dystrudepts, Aquic Fragiudults, Aeric Endoaquults	PA	41.6	-78.77	5-20	B	illuvial	mineral	fine-loamy-skeletal	32
Harvest	2011.1	207	Mg ha-1	uneven-aged	moderate	forest thinned	unknown	11-25	unknown	unknown	unknown	unknown	deciduous	N.H. (mesic- maple-beech-birch type)	FType10	6.84583	1179	unknown	1100	211	211G	211Ga	glaciated upland	50	4	M	609.371	189	S	3	2	unknown	unknown	unknown	residuum from sedimentary rocks	Colluvial sediments and residual material	Inceptisols, Ultisols	Udepts, Udults, Aquults	Dystrudepts, Fragiudults, Endoaquults	Typic Dystrudepts, Aquic Fragiudults, Aeric Endoaquults	PA	41.6	-78.77	5-20	B	illuvial	mineral	fine-loamy-skeletal	32
Harvest	2011.1	208	Mg ha-1	uneven-aged	moderate	forest thinned	unknown	26-50	unknown	unknown	unknown	unknown	deciduous	N.H. (mesic- maple-beech-birch type)	FType10	7.3975	1208	unknown	unknown	M211	M211B	M211Bd	glaciated upland	50	7	M-H	368.897	114	E	4	2	unknown	unknown	unknown	till (general)	Glacial till sediments, mostly sandy, thin	Inceptisols	Udepts, Aquepts	Fragiudepts, Fragiaquepts	Typic Fragiudepts, Typic Fragiaquepts, Aeric Fragiaquepts	NY	42.77	-72.1	5-20	EB	eluvial+illuvial	mineral	fine-loamy, coarse-loamy	44.7
Harvest	2011.1	209	Mg ha-1	even-aged	heavy	forest clearcut	unknown	26-50	unknown	unknown	unknown	unknown	deciduous	N.H. (mesic- maple-beech-birch type)	FType10	7.3975	1208	unknown	unknown	M211	M211B	M211Bd	glaciated upland	50	7	M-H	368.897	114	E	4	2	unknown	unknown	unknown	till (general)	Glacial till sediments, mostly sandy, thin	Inceptisols	Udepts, Aquepts	Fragiudepts, Fragiaquepts	Typic Fragiudepts, Typic Fragiaquepts, Aeric Fragiaquepts	NY	42.77	-72.1	5-20	EB	eluvial+illuvial	mineral	fine-loamy, coarse-loamy	44.7
Harvest	2011.1	210	Mg ha-1	uneven-aged	moderate	forest thinned	unknown	26-50	unknown	unknown	unknown	unknown	deciduous	N.H. (mesic- maple-beech-birch type)	FType10	7.3975	1208	unknown	unknown	M211	M211B	M211Bd	glaciated upland	50	7	M-H	368.897	114	E	4	2	unknown	unknown	unknown	till (general)	Glacial till sediments, mostly sandy, thin	Inceptisols	Udepts, Aquepts	Fragiudepts, Fragiaquepts	Typic Fragiudepts, Typic Fragiaquepts, Aeric Fragiaquepts	NY	42.77	-72.1	5-20	EB	eluvial+illuvial	mineral	fine-loamy, coarse-loamy	44.7
Harvest	2019.3	211	g cm-3, %C	even-aged	heavy	forest clearcut	unknown	11-25	unknown	unknown	unknown	unknown	mixed	N.H. (mesic w/ conifers)	FType10	5.13105	1314.8	unknown	unknown	M211	M211A	M211Ad	bedrock-controlled till	39.1588	6.94824	M	552.827	176.083	S	20.0495	3	574-726	unknown	unknown	till (general)	Glacial till sediments, mostly sandy, thin	Spodosols	Orthods	Haplorthods	unknown	NH	43.9, 44.0	-71.7, -71.9	top 10 of B	B	illuvial	mineral	coarse-loamy	28.6
Harvest	2019.3	212	g cm-3, %C	even-aged	heavy	forest clearcut	unknown	26-50	unknown	unknown	unknown	unknown	mixed	N.H. (mesic w/ conifers)	FType10	5.13105	1314.8	unknown	unknown	M211	M211A	M211Ad	bedrock-controlled till	39.1588	6.94824	M	552.827	176.083	S	20.0495	3	517-646	unknown	unknown	till (general)	Glacial till sediments, mostly sandy, thin	Spodosols	Orthods	Haplorthods	unknown	NH	43.9, 44.0	-71.7, -71.9	top 10 of B	B	illuvial	mineral	coarse-loamy	28.6
Harvest	2019.3	213	g cm-3, %C	even-aged	heavy	forest clearcut	unknown	26-50	unknown	unknown	unknown	unknown	mixed	N.H. (mesic w/ conifers)	FType10	5.13105	1314.8	unknown	unknown	M211	M211A	M211Ad	bedrock-controlled till	39.1588	6.94824	M	552.827	176.083	S	20.0495	3	568-574	unknown	unknown	till (general)	Glacial till sediments, mostly sandy, thin	Spodosols	Orthods	Haplorthods	unknown	NH	43.9, 44.0	-71.7, -71.9	top 10 of B	B	illuvial	mineral	coarse-loamy	28.6
[truncated: 401 more rows]
[truncated: 7 more columns]
